# Supplementary material for: Tuberculin skin test positivity among HIV-infected alcohol drinkers on antiretrovirals in south-western Uganda
Source: PLoS One. 2020 Jul 2;15(7):e0235261. doi: 10.1371/journal.pone.0235261 (PMC7332058; doi:10.1371/journal.pone.0235261)
Supplement: S1 Data — (XLSX) [file pone.0235261.s007.xlsx]

## Sheet: codebook
Variable name	Description	Coding
age	age
age_ge35	age >= 35?	1: yes 0: no
alcmost_auditc_haz	During the time in yor life when drank most: hazardous AUDIT-C?	1: yes 0: no
art_tst_ge1yr	time from ART initiation to PPD placed >=1 year?	1: yes 0: no
bmi	BMI
bmi_4cat	BMI - 4 categories	1: <18.5 2: 18.5-<25 3: 25-<30 4: >=30
cigs_life	Ever used cigarettes in lifetime?	1: yes 0: no
included	included in LTBI analysis?	1: included 0: excluded
lft_high	elevated AST or ALT value?	1: yes 0: no
married	married?	1: yes 0: no
ppd_eligible	eligible for PPD placement?	0 : ineligible 1: eligible 2: eligible but declined PPD placement
read_window	TST read within 48-72 hr window?	1: yes 0: no
sc_activetb	ever had active TB?	1: yes 0: no
sc_alc3m	taken any alcohol, prior 3 months at screening?	1: yes 0: no -7: blank on form
sc_alc3m_any	self-reported alcohol at screening	1: current drinker, prior 3m 0: alcohol abstainer, prior 12m
sc_alcyr	taken any alcohol, prior year at screening?	1: yes 0: no
sc_art6m	on ART for >= 6 months?	1: yes 0: no
sc_convuls	currently taking or plans to take anti-convulsion medications?	1: yes 0: no
sc_lang	fluent in English or Runyakole?	1: yes 0: no
sc_live	lives within catchment area	1: yes 0: no
sc_move	plans to move out of catchment area within the next 6 months?	1: yes 0: no
sc_nvp	currently taking nevirapine?	1: yes 0: no
sc_ppd	PPD placed?	1: yes 0: no 2: blank on form
sc_sex	Participant sex	1: male 2: female
sc_tbclear	cleared of TB at screening step 4 (if applicable)	0: not cleared of active TB 1: cleared of active TB
sc_tbmeds	ever taken TB meds before?	1: yes 0: no
sc_tstresult_5cat	TST result (5 categories)	1: TST positive (>=5mm) 2: TST negative (<5mm) 3: TST not placed 4: TST negative, read outside window 5: TST positive, read outside window
sc1_eligibility	eligibility at screening step 1	1: ineligible 2: eligible but declines 3: eligible
sc3_eligibility	eligibility at screening step 3	1: eligible 2: eligible - cough, needs assessment for active TB 3: ineligible, ALT/AST >2x ULN 4: ineligible, pregnant
tstresult	TST result	0: negative (<5mm) 1: positive (>=5mm)
vl	viral load
vl_1000	viral load > 1000?	1: yes 0: no

## Sheet: Sheet1
sc_sex	sc_lang	sc_art6m	sc_live	sc_move	sc_activetb	sc_tbmeds	sc_alcyr	sc_alc3m	sc_nvp	sc_convuls	sc1_eligibility	sc_ppd	sc3_eligibility	sc_tbclear	vl	cigs_life	alcmost_auditc_haz	age	bmi	bmi_4cat	vl_1000	read_window	sc_alc3m_any	age_ge35	married	art_tst_ge1yr	included	ppd_eligible	tstresult	lft_high	sc_tstresult_5cat
female	1	1	1	0	0	0	1	1	1		1: ineligible				20	0	1	24	28.8	3: 25 to <30	0		1	0	0		0: excluded from LTBI analysis	0: ineligible for PPD
female	1	0	1	0	0	0	0				1: ineligible				75	0	0	39	31.7	4: >=30	0		0	1	0		0: excluded from LTBI analysis	0: ineligible for PPD
female	1	1	0	0	0	0	0				1: ineligible				550	0	0	35	26.6	3: 25 to <30	0		0	1	0		0: excluded from LTBI analysis	0: ineligible for PPD
female	1	1	1	0	1	1	0	-7	0		1: ineligible				20	0	1	37	22.6	2: 18.5 to <25	0		0	1	1		0: excluded from LTBI analysis	0: ineligible for PPD
male	1	1	1	0	0	0	0	-7	0		3: eligible	0: no, not placed	4: ineligible, ALT/AST >2xULN, 0sx		50	1	1	32	19.9	2: 18.5 to <25	0		0	0	0		0: excluded from LTBI analysis	0: ineligible for PPD		1
female	1	1	1	0	0	1	0	-7	0		1: ineligible				75	0	1	45	25.3	3: 25 to <30	0		0	1	1		0: excluded from LTBI analysis	0: ineligible for PPD
male	1	1	1	0	0	0	1	1	0		3: eligible	1: yes, placed	1: eligible, ALT/AST <=2xULN, 0sx		20	0	1	29	27	3: 25 to <30	0	0	1	0	1	1: >=12 months	0: excluded from LTBI analysis	1: eligible for PPD	1	0	5: TST positive, >3d/72hr after placed
female	1	1	1	0	0	1	1	1	0		1: ineligible				20	0	0	25	28.6	3: 25 to <30	0		1	0	0		0: excluded from LTBI analysis	0: ineligible for PPD
female	1	1	1	0	0	1	1	1	0		1: ineligible				75	0	0	43	29.3	3: 25 to <30	0		1	1	0		0: excluded from LTBI analysis	0: ineligible for PPD
male	1	1	1	0	1	1	0	-7	0		1: ineligible				20	0	0	46	24.4	2: 18.5 to <25	0		0	1	1		0: excluded from LTBI analysis	0: ineligible for PPD
male	1	1	1	0	0	0	1	1	0		3: eligible	0: no, not placed	4: ineligible, ALT/AST >2xULN, 0sx		75	0	1	45	18.4	1: <18.5	0		1	1	1		0: excluded from LTBI analysis	0: ineligible for PPD		1
male	1	1	0	0	0	0	1	1	0		1: ineligible				50	0	0	35	20.3	2: 18.5 to <25	0		1	1	0		0: excluded from LTBI analysis	0: ineligible for PPD
female	1	1	1	0	0	0	0	-7	1		1: ineligible				60	0	1	35	25.8	3: 25 to <30	0		0	1	0		0: excluded from LTBI analysis	0: ineligible for PPD
female	1	1	1	0	0	0	0	-7	1		1: ineligible				20	0	0	30	20.5	2: 18.5 to <25	0		0	0	1		0: excluded from LTBI analysis	0: ineligible for PPD
female	1	1	1	0	0	0	1	1	1		1: ineligible				75	0	0	31	25.5	3: 25 to <30	0		1	0	0		0: excluded from LTBI analysis	0: ineligible for PPD
female	1	1	1	0	0	0	1	1	1		1: ineligible				75	0	0	31	28.5	3: 25 to <30	0		1	0	0		0: excluded from LTBI analysis	0: ineligible for PPD
male	1	1	1	0	0	0	1	1	1		1: ineligible				50	0	1	26	27.3	3: 25 to <30	0		1	0	1		0: excluded from LTBI analysis	0: ineligible for PPD
female	1	1	1	0	1	1	0	-7	0		1: ineligible				60	0	1	54	17.3	1: <18.5	0		0	1	0		0: excluded from LTBI analysis	0: ineligible for PPD
male	1	1	1	0	0	0	1	1	1		1: ineligible				20	0	1	45	20.3	2: 18.5 to <25	0		1	1	1		0: excluded from LTBI analysis	0: ineligible for PPD
male	1	1	1	0	0	1	1	1	0		1: ineligible				75	1	1	53	22.6	2: 18.5 to <25	0		1	1	1		0: excluded from LTBI analysis	0: ineligible for PPD
male	1	1	1	0	0	0	1	1	0		3: eligible	0: no, not placed	4: ineligible, ALT/AST >2xULN, 0sx		20	0	1	46	20.3	2: 18.5 to <25	0		1	1	0		0: excluded from LTBI analysis	0: ineligible for PPD		1
male	1	1	1	0	0	0	1	1	1		1: ineligible				75	1		30	19.9	2: 18.5 to <25	0		1	0	0		0: excluded from LTBI analysis	0: ineligible for PPD
female	1	1	1	0	0	0	1	1	0		3: eligible	0: no, not placed	4: ineligible, ALT/AST >2xULN, 0sx		75	0	1	27	30.9	4: >=30	0		1	0	0		0: excluded from LTBI analysis	0: ineligible for PPD		1
female	1	1	1	0	1	1	0	-7	0		1: ineligible				20	0	0	39	42.3	4: >=30	0		0	1			0: excluded from LTBI analysis	0: ineligible for PPD
male	1	1	1	0	0	0	1	1	1		1: ineligible				50	0	1	36	20.4	2: 18.5 to <25	0		1	1	1		0: excluded from LTBI analysis	0: ineligible for PPD
male	1	1	1	0	0	0	1	1	1		1: ineligible				50	0	1	31	19.9	2: 18.5 to <25	0		1	0	1		0: excluded from LTBI analysis	0: ineligible for PPD
female	1	1	1	0	0	0	0	-7	1		1: ineligible				20	0	0	55	24.5	2: 18.5 to <25	0		0	1	0		0: excluded from LTBI analysis	0: ineligible for PPD
male	1	1	1	0	0	0	1	1	1		1: ineligible				75	0	1	48	16.6	1: <18.5	0		1	1	1		0: excluded from LTBI analysis	0: ineligible for PPD
female	1	1	1	0	0	0	1	1	0		3: eligible	1: yes, placed	1: eligible, ALT/AST <=2xULN, 0sx		75	1	0	27	25	3: 25 to <30	0	0	1	0	0	0: <12 months	0: excluded from LTBI analysis	1: eligible for PPD	0	0	4: TST negative, >3d/72hr after placed
male	1	1	1	0	0	0	1	1	0		3: eligible	0: no, not placed	4: ineligible, ALT/AST >2xULN, 0sx		20	0	0	34	23.9	2: 18.5 to <25	0		1	0	1		0: excluded from LTBI analysis	0: ineligible for PPD		1
male	1	1	1	0	0	0	1	1	0		3: eligible	0: no, not placed	4: ineligible, ALT/AST >2xULN, 0sx		50	0	1	50			0		1	1	1		0: excluded from LTBI analysis	0: ineligible for PPD		1
male	1	1	1	0	0	0	1	1	0		3: eligible	0: no, not placed	4: ineligible, ALT/AST >2xULN, 0sx		50	0	1	31	24.8	2: 18.5 to <25	0		1	0	1		0: excluded from LTBI analysis	0: ineligible for PPD		1
female	1	1	0	0	0	0	0	-7	0		1: ineligible				75	0	1	34	33.1	4: >=30	0		0	0	0		0: excluded from LTBI analysis	0: ineligible for PPD
female	1	1	0	0	0	0	0	-7	0		1: ineligible				50	0	0	25	32.6	4: >=30	0		0	0	0		0: excluded from LTBI analysis	0: ineligible for PPD
male	1	1	1	0	0	0	0	-7	1		1: ineligible				59	1	0	44	22.6	2: 18.5 to <25	0		0	1	1		0: excluded from LTBI analysis	0: ineligible for PPD
male	1	1	1	0	0	0	1	1	1		1: ineligible				75	0	1	39	20.7	2: 18.5 to <25	0		1	1	1		0: excluded from LTBI analysis	0: ineligible for PPD
female	1	1	1	0	1	1	1	1	0		1: ineligible				20	0	0	31	21.3	2: 18.5 to <25	0		1	0	1		0: excluded from LTBI analysis	0: ineligible for PPD
female	1	1	1	0	0	0	0	-7	0		3: eligible	0: no, not placed	4: ineligible, ALT/AST >2xULN, 0sx		75	0	1	47	33.2	4: >=30	0		0	1	0		0: excluded from LTBI analysis	0: ineligible for PPD		1
female	1	1	0	0	0	0	0	-7	0		1: ineligible				327	0	0	29			0		0	0	0		0: excluded from LTBI analysis	0: ineligible for PPD
male	1	1	0	0	0	0	1	1	1		1: ineligible				15600	1	1	28	20.3	2: 18.5 to <25	1		1	0	1		0: excluded from LTBI analysis	0: ineligible for PPD
female	1	1	1	0	0	1	1	1	0		1: ineligible				75	0	1	31	18.8	2: 18.5 to <25	0		1	0	1		0: excluded from LTBI analysis	0: ineligible for PPD
female	1	1	1	0	0	0	0	-7	0		3: eligible	0: no, not placed	4: ineligible, ALT/AST >2xULN, 0sx		75	0	0	58	18.9	2: 18.5 to <25	0		0	1	1		0: excluded from LTBI analysis	0: ineligible for PPD		1
female	1	1	1	0	0	0	1	0	0		1: ineligible				75	0	1	40	28.9	3: 25 to <30	0		0	1	0		0: excluded from LTBI analysis	0: ineligible for PPD
male	1	1	1	0	0	0	1	1	1		1: ineligible				75	0	0	51	21.1	2: 18.5 to <25	0		1	1	1		0: excluded from LTBI analysis	0: ineligible for PPD
female	1	1	1	0	0	0	1	1	0		2: eligible but declines				75	0	1	32			0		1	0	0		0: excluded from LTBI analysis	2: eligible for PPD but declines
male	1	1	1	0	0	0	1	0	0		1: ineligible				75	0	0	28			0		0	0	1		0: excluded from LTBI analysis	0: ineligible for PPD
female	1	1	1	0	1	1	1	1	0		1: ineligible				20	0	1	52	28.4	3: 25 to <30	0		1	1	0		0: excluded from LTBI analysis	0: ineligible for PPD
male	1	1	0	0	0	0	1	1	0		1: ineligible				50	0	1	39	39	4: >=30	0		1	1	1		0: excluded from LTBI analysis	0: ineligible for PPD
female	1	1	1	0	0	0	1	1	0		3: eligible	1: yes, placed	1: eligible, ALT/AST <=2xULN, 0sx		20	0	1	28	24.5	2: 18.5 to <25	0	0	1	0	0	1: >=12 months	0: excluded from LTBI analysis	1: eligible for PPD		0	3: TST not read
male	1	1	1	0	0	0	1	1	0		3: eligible	0: no, not placed	4: ineligible, ALT/AST >2xULN, 0sx		20	1	1	40	32.3	4: >=30	0		1	1	1		0: excluded from LTBI analysis	0: ineligible for PPD		1
female	1	1	1	0	0	0	1	1	1		1: ineligible				75	0	0	43	21.5	2: 18.5 to <25	0		1	1	0		0: excluded from LTBI analysis	0: ineligible for PPD
male	1	1	1	0	0	0	1	1	0		3: eligible	1: yes, placed	1: eligible, ALT/AST <=2xULN, 0sx		20	0	0	36	26.7	3: 25 to <30	0	0	1	1	1	1: >=12 months	0: excluded from LTBI analysis	1: eligible for PPD	0	0	4: TST negative, >3d/72hr after placed
male	1	1	1	0	0	0	1	1	0		2: eligible but declines				35500	1	1	33	19.7	2: 18.5 to <25	1		1	0	1		0: excluded from LTBI analysis	2: eligible for PPD but declines
male	1	1	1	0	0	0	1	1	0		3: eligible	1: yes, placed	1: eligible, ALT/AST <=2xULN, 0sx		75	0	0	41	30.4	4: >=30	0	0	1	1	1	1: >=12 months	0: excluded from LTBI analysis	1: eligible for PPD	0	0	4: TST negative, >3d/72hr after placed
female	1	1	1	0	0	0	0	-7	0		3: eligible	1: yes, placed	1: eligible, ALT/AST <=2xULN, 0sx		20	0	0	55	19.8	2: 18.5 to <25	0	0	0	1	1	1: >=12 months	0: excluded from LTBI analysis	1: eligible for PPD	0	0	4: TST negative, >3d/72hr after placed
female	1	1	1	0	0	0	1	1	1		1: ineligible				20	0	1	28	26.4	3: 25 to <30	0		1	0	0		0: excluded from LTBI analysis	0: ineligible for PPD
female	1	1	1	0	0	0	1	0	0		1: ineligible				20	1	1	38	28.2	3: 25 to <30	0		0	1	0		0: excluded from LTBI analysis	0: ineligible for PPD
female	1	1	1	0	0	1	0	-7	0		1: ineligible				75	0	1	47	19.9	2: 18.5 to <25	0		0	1	1		0: excluded from LTBI analysis	0: ineligible for PPD
female	1	1	1	0	1	1	0	-7	0		1: ineligible				20	0	0	41	20.8	2: 18.5 to <25	0		0	1	1		0: excluded from LTBI analysis	0: ineligible for PPD
male	1	1	1	0	0	1	1	1	0		1: ineligible				75	0	1	34	27.6	3: 25 to <30	0		1	0	1		0: excluded from LTBI analysis	0: ineligible for PPD
female	1	1	1	0	0	0	1	0	0		1: ineligible				50	1	1	37	38.4	4: >=30	0		0	1	0		0: excluded from LTBI analysis	0: ineligible for PPD
male	1	1	0	0	0	0	1	1	0		1: ineligible				50	0	1	35	17.1	1: <18.5	0		1	1	1		0: excluded from LTBI analysis	0: ineligible for PPD
male	1	1	0	0	0	0	1	1	0		1: ineligible				20	0	1	31	19.8	2: 18.5 to <25	0		1	0	1		0: excluded from LTBI analysis	0: ineligible for PPD
female	1	1	1	0	0	0	1	1	0		3: eligible	0: no, not placed	4: ineligible, ALT/AST >2xULN, 0sx		75	0	0	29	22.7	2: 18.5 to <25	0		1	0	1		0: excluded from LTBI analysis	0: ineligible for PPD		1
male	1	1	1	0	0	0	0	-7	0		3: eligible	0: no, not placed	4: ineligible, ALT/AST >2xULN, 0sx		50	1	1	52	23	2: 18.5 to <25	0		0	1	1		0: excluded from LTBI analysis	0: ineligible for PPD		1
male	1	1	1	0	0	0	1	1	0		3: eligible	1: yes, placed	1: eligible, ALT/AST <=2xULN, 0sx		326	0	1	40	25.1	3: 25 to <30	0	0	1	1	1	0: <12 months	0: excluded from LTBI analysis	1: eligible for PPD	1	0	5: TST positive, >3d/72hr after placed
female	1	1	1	0	0	0	1	1	0		3: eligible	0: no, not placed	4: ineligible, ALT/AST >2xULN, 0sx		20	0	1	27	32.7	4: >=30	0		1	0	0		0: excluded from LTBI analysis	0: ineligible for PPD		1
female	1	1	1	0	1	1	1	1	0		1: ineligible				839	0	0	47	25.1	3: 25 to <30	0		1	1	1		0: excluded from LTBI analysis	0: ineligible for PPD
male	1	1	1	0	0	0	1	1	1		1: ineligible				20	0	0	28	20.7	2: 18.5 to <25	0		1	0	1		0: excluded from LTBI analysis	0: ineligible for PPD
male	1	1	1	0	0	0	1	1	0		2: eligible but declines				20	0	1	50	20.8	2: 18.5 to <25	0		1	1	1		0: excluded from LTBI analysis	2: eligible for PPD but declines
female	1	1	1	0	0	0	1	0	0		1: ineligible				20	0	1	32	22.9	2: 18.5 to <25	0		0	0	1		0: excluded from LTBI analysis	0: ineligible for PPD
female	1	1	1	0	0	0	0	-7	1	0	1: ineligible				20	0	1	30	25.6	3: 25 to <30	0		0	0	1		0: excluded from LTBI analysis	0: ineligible for PPD
male	1	1	1	0	0	0	1	1	1		1: ineligible				20	0	0	47	22.9	2: 18.5 to <25	0		1	1	1		0: excluded from LTBI analysis	0: ineligible for PPD
male	1	1	1	0	0	0	1	1	1		1: ineligible				137	0	1	41	26.8	3: 25 to <30	0		1	1	1		0: excluded from LTBI analysis	0: ineligible for PPD
female	1	1	1	0	0	0	0	-7	0		2: eligible but declines				75	0	0	42	25	3: 25 to <30	0		0	1	1		0: excluded from LTBI analysis	2: eligible for PPD but declines
female	1	1	1	0	0	0	1	1	0		3: eligible	1: yes, placed	1: eligible, ALT/AST <=2xULN, 0sx		75	0	1	30	31.8	4: >=30	0	0	1	0	1	0: <12 months	0: excluded from LTBI analysis	1: eligible for PPD	0	0	4: TST negative, >3d/72hr after placed
female	1	1	1	0	0	0	1	0	0		1: ineligible				20	1	1	31	26.2	3: 25 to <30	0		0	0	0		0: excluded from LTBI analysis	0: ineligible for PPD
female	1	1	1	0	1	1	0	-7	0		1: ineligible				75	0	0	64	18.8	2: 18.5 to <25	0		0	1	0		0: excluded from LTBI analysis	0: ineligible for PPD
female	1	1	1	0	0	0	0	-7	0		3: eligible	0: no, not placed	4: ineligible, ALT/AST >2xULN, 0sx		20	0	1	31			0		0	0	0		0: excluded from LTBI analysis	0: ineligible for PPD		1
female	1	1	1	0	0	0	0	-7	1	0	1: ineligible				75	0	0	39	22.9	2: 18.5 to <25	0		0	1	0		0: excluded from LTBI analysis	0: ineligible for PPD
female	1	1	1	0	0	0	1	1	0		2: eligible but declines				75	0	1	40	27.7	3: 25 to <30	0		1	1	1		0: excluded from LTBI analysis	2: eligible for PPD but declines
male	1	1	1	0	0	0	1	1	0		3: eligible	0: no, not placed	3: eligible, ALT/AST <=2xULN, cough	0	1900	0	1	55	23.8	2: 18.5 to <25	1		1	1	1		0: excluded from LTBI analysis	0: ineligible for PPD		0
female	1	1	1	0	0	0	0	-7	0	0	3: eligible	0: no, not placed	4: ineligible, ALT/AST >2xULN, 0sx		75	0	0	43	19.2	2: 18.5 to <25	0		0	1			0: excluded from LTBI analysis	0: ineligible for PPD		1
female	1	1	1	0	0	0	1	1	1	0	1: ineligible				75	0	1	27	23.4	2: 18.5 to <25	0		1	0	0		0: excluded from LTBI analysis	0: ineligible for PPD
female	1	1	1	0	0	1	1	1	0	0	1: ineligible				75	0	0	30	23.4	2: 18.5 to <25	0		1	0	1		0: excluded from LTBI analysis	0: ineligible for PPD
female	1	1	1	0	0	0	1	1	1	0	1: ineligible				50	0	1	36	26.9	3: 25 to <30	0		1	1	0		0: excluded from LTBI analysis	0: ineligible for PPD
female	1	1	1	0	0	0	1	1	0	0	3: eligible	1: yes, placed	1: eligible, ALT/AST <=2xULN, 0sx		50	0	1	27	29.3	3: 25 to <30	0	0	1	0	0	1: >=12 months	0: excluded from LTBI analysis	1: eligible for PPD		0	3: TST not read
male	1	1	1	0	1	1	0	-7	0	0	1: ineligible				20	1	1	64	20.1	2: 18.5 to <25	0		0	1	1		0: excluded from LTBI analysis	0: ineligible for PPD
male	1	1	0	0	0	0	1	1	0	0	1: ineligible				7470	1	0	38	19.8	2: 18.5 to <25	1		1	1	0		0: excluded from LTBI analysis	0: ineligible for PPD
female	1	1	1	0	0	0	0	-7	0	0	3: eligible	1: yes, placed	1: eligible, ALT/AST <=2xULN, 0sx		75	0	0	37	22.2	2: 18.5 to <25	0	0	0	1	0	0: <12 months	0: excluded from LTBI analysis	1: eligible for PPD		0	3: TST not read
female	1	1	1	0	0	0	1	1	0	0	3: eligible	1: yes, placed	1: eligible, ALT/AST <=2xULN, 0sx		75	0	0	36	29.1	3: 25 to <30	0	0	1	1	1	1: >=12 months	0: excluded from LTBI analysis	1: eligible for PPD	0	0	4: TST negative, >3d/72hr after placed
male	1	1	1	0	0	0	1	1	0	0	3: eligible	0: no, not placed	4: ineligible, ALT/AST >2xULN, 0sx		50	1	1	38	20.6	2: 18.5 to <25	0		1	1	1		0: excluded from LTBI analysis	0: ineligible for PPD		1
female	1	1	1	0	0	0	1	1	0	0	3: eligible	1: yes, placed	1: eligible, ALT/AST <=2xULN, 0sx		20	0	0	34	19.5	2: 18.5 to <25	0	0	1	0	0	1: >=12 months	0: excluded from LTBI analysis	1: eligible for PPD	0	0	4: TST negative, >3d/72hr after placed
female	1	1	1	0	0	1	1	1	0	0	1: ineligible				20	0	0	45	24.5	2: 18.5 to <25	0		1	1	1		0: excluded from LTBI analysis	0: ineligible for PPD
female	1	1	0	0	1	1	0	-7	0	0	1: ineligible				50	0	0	36			0		0	1	0		0: excluded from LTBI analysis	0: ineligible for PPD
male	1	1	0	0	0	0	0	-7	0	0	1: ineligible				20	1	1	46	24.3	2: 18.5 to <25	0		0	1	0		0: excluded from LTBI analysis	0: ineligible for PPD
male	1	1	0	0	0	0	1	1	0	0	1: ineligible				50	1	1	60	25.1	3: 25 to <30	0		1	1	0		0: excluded from LTBI analysis	0: ineligible for PPD
female	1	1	1	0	0	0	1	1	0	0	3: eligible	0: no, not placed	4: ineligible, ALT/AST >2xULN, 0sx		55	0	0	37	23.7	2: 18.5 to <25	0		1	1	1		0: excluded from LTBI analysis	0: ineligible for PPD		1
female	1	1	1	0	0	0	1	0	0	0	1: ineligible				75	1	0	64	24.8	2: 18.5 to <25	0		0	1	0		0: excluded from LTBI analysis	0: ineligible for PPD
female	1	1	1	0	0	1	1	1	0	0	1: ineligible				20	0	0	35	30.2	4: >=30	0		1	1	0		0: excluded from LTBI analysis	0: ineligible for PPD
female	1	1	1	0	0	0	1	0	0	0	1: ineligible				75	0	0	55	41.4	4: >=30	0		0	1			0: excluded from LTBI analysis	0: ineligible for PPD
female	1	1	1	0	0	0	1	1	1	0	1: ineligible				75	0	1	36	22.2	2: 18.5 to <25	0		1	1	1		0: excluded from LTBI analysis	0: ineligible for PPD
male	1	1	1	0	0	1	1	1	0	0	1: ineligible				75	1	1	52	22.7	2: 18.5 to <25	0		1	1	0		0: excluded from LTBI analysis	0: ineligible for PPD
male	1	1	1	0	0	0	1	1	1	0	1: ineligible				75	1	0	43	21	2: 18.5 to <25	0		1	1	1		0: excluded from LTBI analysis	0: ineligible for PPD
male	1	1	1	0	0	0	1	1	0	0	3: eligible	1: yes, placed	1: eligible, ALT/AST <=2xULN, 0sx		75	1	1	37	26.2	3: 25 to <30	0	0	1	1	1	1: >=12 months	0: excluded from LTBI analysis	1: eligible for PPD		0	3: TST not read
female	1	1	1	0	0	0	1	1	0	0	3: eligible	0: no, not placed	4: ineligible, ALT/AST >2xULN, 0sx		75	0	0	53	27.3	3: 25 to <30	0		1	1	1		0: excluded from LTBI analysis	0: ineligible for PPD		1
male	1	1	1	0	0	0	1	1	0	0	3: eligible	1: yes, placed	1: eligible, ALT/AST <=2xULN, 0sx		302	1	1	25	20	2: 18.5 to <25	0	0	1	0	0	1: >=12 months	0: excluded from LTBI analysis	1: eligible for PPD	0	0	4: TST negative, >3d/72hr after placed
female	1	1	1	0	0	0	0	-7	1	0	1: ineligible				20	1	0	43	26	3: 25 to <30	0		0	1	1		0: excluded from LTBI analysis	0: ineligible for PPD
female	1	1	1	0	0	0	1	1	0	0	3: eligible	1: yes, placed	1: eligible, ALT/AST <=2xULN, 0sx		75	0	1	38			0	0	1	1	1	1: >=12 months	0: excluded from LTBI analysis	1: eligible for PPD	0	0	4: TST negative, >3d/72hr after placed
female	1	1	1	0	0	0	1	1	0	0	3: eligible	1: yes, placed	1: eligible, ALT/AST <=2xULN, 0sx		75	0	1	58	49.3	4: >=30	0	0	1	1	1	1: >=12 months	0: excluded from LTBI analysis	1: eligible for PPD	0	0	4: TST negative, >3d/72hr after placed
female	1	1	1	0	0	0	0	-7	0	0	3: eligible	1: yes, placed	3: eligible, ALT/AST <=2xULN, cough	1	75	1	0	53	32.4	4: >=30	0	0	0	1	0	1: >=12 months	0: excluded from LTBI analysis	1: eligible for PPD	1	0	5: TST positive, >3d/72hr after placed
female	1	1	1	0	0	0	0	-7	0	0	2: eligible but declines				75	0	1	29	31.6	4: >=30	0		0	0	1		0: excluded from LTBI analysis	2: eligible for PPD but declines
male	1	1	0	0	1	1	1	1	0	0	1: ineligible				75	1	1	41	23.6	2: 18.5 to <25	0		1	1	1		0: excluded from LTBI analysis	0: ineligible for PPD
female	1	1	1	0	0	0	0	-7	0	0	3: eligible	0: no, not placed	7: pregnant		50	0	1	23	25.7	3: 25 to <30	0		0	0	0		0: excluded from LTBI analysis	0: ineligible for PPD
male	1	1	1	0	0	0	0	-7	0	0	2: eligible but declines				20	1	0	35	22.9	2: 18.5 to <25	0		0	1	1		0: excluded from LTBI analysis	2: eligible for PPD but declines
female	1	1	1	0	0	0	1	1	0	0	3: eligible	0: no, not placed	7: pregnant		20	0	0	35	23.5	2: 18.5 to <25	0		1	1	1		0: excluded from LTBI analysis	0: ineligible for PPD
female	1	1	1	0	1	1	0	-7	0		1: ineligible				20			35	20.1	2: 18.5 to <25	0		0	1	1		0: excluded from LTBI analysis	0: ineligible for PPD
male	1	1	1	0	0	0	1	1	0		3: eligible	2: blank on form		0	131			32	19.3	2: 18.5 to <25	0		1	0			0: excluded from LTBI analysis	0: ineligible for PPD		0
female	1	1	1	0	0	0	0	-7	1		1: ineligible				20			42	21.1	2: 18.5 to <25	0		0	1	0		0: excluded from LTBI analysis	0: ineligible for PPD
female	1	1	1	0	0	0	1	1	1		1: ineligible				75			30	33.1	4: >=30	0		1	0	1		0: excluded from LTBI analysis	0: ineligible for PPD
female	1	1	1	0	0	0	1	1	1		1: ineligible							31	27	3: 25 to <30			1	0	0		0: excluded from LTBI analysis	0: ineligible for PPD
male	1	1	1	0	1	1	1	1	0	0	1: ineligible				75			33	32.4	4: >=30	0		1	0	1		0: excluded from LTBI analysis	0: ineligible for PPD
female	1	1	0	0	0	0	1	1	0	0	1: ineligible				75			32	23.9	2: 18.5 to <25	0		1	0	0		0: excluded from LTBI analysis	0: ineligible for PPD
female	1	1	1	0	0	0	1	1	0		3: eligible	1: yes, placed	1: eligible, ALT/AST <=2xULN, 0sx		20	0	0	31	26.4	3: 25 to <30	0	1	1	0	0	1: >=12 months	1: included in LTBI analysis	1: eligible for PPD	0	0	2: TST negative (<5mm)
female	1	1	1	0	0	0	1	1	0		3: eligible	1: yes, placed	1: eligible, ALT/AST <=2xULN, 0sx		75	0		38	26.7	3: 25 to <30	0	1	1	1	0	1: >=12 months	1: included in LTBI analysis	1: eligible for PPD	0	0	2: TST negative (<5mm)
female	1	1	1	0	0	0	0	-7	0	0	3: eligible	1: yes, placed	1: eligible, ALT/AST <=2xULN, 0sx		75	0	0	36	26.1	3: 25 to <30	0	1	0	1	1	1: >=12 months	1: included in LTBI analysis	1: eligible for PPD	0	0	2: TST negative (<5mm)
male	1	1	1	0	0	0	1	1	0		3: eligible	1: yes, placed	1: eligible, ALT/AST <=2xULN, 0sx		75	0	1	39	27.5	3: 25 to <30	0	1	1	1	1	1: >=12 months	1: included in LTBI analysis	1: eligible for PPD	1	0	1: TST positive (>=5mm)
female	1	1	1	0	0	0	0	-7	0	0	3: eligible	1: yes, placed	1: eligible, ALT/AST <=2xULN, 0sx		20	0	1	51	34.2	4: >=30	0	1	0	1	0	1: >=12 months	1: included in LTBI analysis	1: eligible for PPD	0	0	2: TST negative (<5mm)
female	1	1	1	0	0	0	1	1	0	0	3: eligible	1: yes, placed	1: eligible, ALT/AST <=2xULN, 0sx		72	0	0	32	31.6	4: >=30	0	1	1	0	1	1: >=12 months	1: included in LTBI analysis	1: eligible for PPD	0	0	2: TST negative (<5mm)
female	1	1	1	0	0	0	1	1	0		3: eligible	1: yes, placed	1: eligible, ALT/AST <=2xULN, 0sx		75	0	1	39	24	2: 18.5 to <25	0	1	1	1	1	1: >=12 months	1: included in LTBI analysis	1: eligible for PPD	0	0	2: TST negative (<5mm)
female	1	1	1	0	0	0	0	-7	0		3: eligible	1: yes, placed	1: eligible, ALT/AST <=2xULN, 0sx		20	1	0	47	19.4	2: 18.5 to <25	0	1	0	1	1	1: >=12 months	1: included in LTBI analysis	1: eligible for PPD	0	0	2: TST negative (<5mm)
female	1	1	1	0	0	0	0	-7	0	0	3: eligible	1: yes, placed	1: eligible, ALT/AST <=2xULN, 0sx		20	0	0	40	20.7	2: 18.5 to <25	0	1	0	1	1	1: >=12 months	1: included in LTBI analysis	1: eligible for PPD	1	0	1: TST positive (>=5mm)
male	1	1	1	0	0	0	1	1	0		3: eligible	1: yes, placed	1: eligible, ALT/AST <=2xULN, 0sx		75	0	1	49	27.5	3: 25 to <30	0	1	1	1	1	1: >=12 months	1: included in LTBI analysis	1: eligible for PPD	1	0	1: TST positive (>=5mm)
male	1	1	1	0	0	0	1	1	0		3: eligible	1: yes, placed	1: eligible, ALT/AST <=2xULN, 0sx		75	0	0	40	17.8	1: <18.5	0	1	1	1	1	1: >=12 months	1: included in LTBI analysis	1: eligible for PPD	1	0	1: TST positive (>=5mm)
male	1	1	1	0	0	0	1	1	0		3: eligible	1: yes, placed	1: eligible, ALT/AST <=2xULN, 0sx		75	1	1	38	23	2: 18.5 to <25	0	1	1	1	1	1: >=12 months	1: included in LTBI analysis	1: eligible for PPD	0	0	2: TST negative (<5mm)
male	1	1	1	0	0	0	1	1	0		3: eligible	1: yes, placed	1: eligible, ALT/AST <=2xULN, 0sx		75	0	1	35	26.7	3: 25 to <30	0	1	1	1	0	1: >=12 months	1: included in LTBI analysis	1: eligible for PPD	1	0	1: TST positive (>=5mm)
female	1	1	1	0	0	0	0	-7	0		3: eligible	1: yes, placed	1: eligible, ALT/AST <=2xULN, 0sx		20	0	1	44	23.6	2: 18.5 to <25	0	1	0	1	1	1: >=12 months	1: included in LTBI analysis	1: eligible for PPD	0	0	2: TST negative (<5mm)
male	1	1	1	0	0	0	1	1	0	0	3: eligible	1: yes, placed	1: eligible, ALT/AST <=2xULN, 0sx		50	0	0	46	25.5	3: 25 to <30	0	1	1	1	1	1: >=12 months	1: included in LTBI analysis	1: eligible for PPD	0	0	2: TST negative (<5mm)
male	1	1	1	0	0	0	1	1	0		3: eligible	1: yes, placed	1: eligible, ALT/AST <=2xULN, 0sx		75	0	1	55	23.7	2: 18.5 to <25	0	1	1	1	1	1: >=12 months	1: included in LTBI analysis	1: eligible for PPD	0	0	2: TST negative (<5mm)
male	1	1	1	0	0	0	1	1	0		3: eligible	1: yes, placed	1: eligible, ALT/AST <=2xULN, 0sx		75	0	1	52	21.8	2: 18.5 to <25	0	1	1	1	0	1: >=12 months	1: included in LTBI analysis	1: eligible for PPD	0	0	2: TST negative (<5mm)
female	1	1	1	0	0	0	1	1	0		3: eligible	1: yes, placed	1: eligible, ALT/AST <=2xULN, 0sx		75	0	0	44	26.1	3: 25 to <30	0	1	1	1	0	1: >=12 months	1: included in LTBI analysis	1: eligible for PPD	0	0	2: TST negative (<5mm)
male	1	1	1	0	0	0	1	1	0		3: eligible	1: yes, placed	1: eligible, ALT/AST <=2xULN, 0sx		67	1	0	33	19.3	2: 18.5 to <25	0	1	1	0	1	1: >=12 months	1: included in LTBI analysis	1: eligible for PPD	0	0	2: TST negative (<5mm)
male	1	1	1	0	0	0	1	1	0		3: eligible	1: yes, placed	1: eligible, ALT/AST <=2xULN, 0sx		75	0	1	40	22.3	2: 18.5 to <25	0	1	1	1	1	1: >=12 months	1: included in LTBI analysis	1: eligible for PPD	0	0	2: TST negative (<5mm)
female	1	1	1	0	0	0	1	1	0		3: eligible	1: yes, placed	1: eligible, ALT/AST <=2xULN, 0sx		20	0	1	34	22.5	2: 18.5 to <25	0	1	1	0	0	1: >=12 months	1: included in LTBI analysis	1: eligible for PPD	0	0	2: TST negative (<5mm)
female	1	1	1	0	0	0	0	-7	0		3: eligible	1: yes, placed	1: eligible, ALT/AST <=2xULN, 0sx		75	0	0	57	31.2	4: >=30	0	1	0	1	0	1: >=12 months	1: included in LTBI analysis	1: eligible for PPD	1	0	1: TST positive (>=5mm)
male	1	1	1	0	0	0	1	1	0		3: eligible	1: yes, placed	1: eligible, ALT/AST <=2xULN, 0sx		75	0	0	43	17.4	1: <18.5	0	1	1	1	1	1: >=12 months	1: included in LTBI analysis	1: eligible for PPD	0	0	2: TST negative (<5mm)
male	1	1	1	0	0	0	0	-7	0		3: eligible	1: yes, placed	1: eligible, ALT/AST <=2xULN, 0sx		20	1	0	44	19.5	2: 18.5 to <25	0	1	0	1	1	1: >=12 months	1: included in LTBI analysis	1: eligible for PPD	0	0	2: TST negative (<5mm)
female	1	1	1	0	0	0	0	-7	0		3: eligible	1: yes, placed	1: eligible, ALT/AST <=2xULN, 0sx		75	0	0	31	23.6	2: 18.5 to <25	0	1	0	0	0	1: >=12 months	1: included in LTBI analysis	1: eligible for PPD	0	0	2: TST negative (<5mm)
male	1	1	1	0	0	0	1	1	0		3: eligible	1: yes, placed	1: eligible, ALT/AST <=2xULN, 0sx		20	1	1	53	17.1	1: <18.5	0	1	1	1	1	1: >=12 months	1: included in LTBI analysis	1: eligible for PPD	0	0	2: TST negative (<5mm)
male	1	1	1	0	0	0	1	1	0		3: eligible	1: yes, placed	1: eligible, ALT/AST <=2xULN, 0sx		20	0	1	35	21.1	2: 18.5 to <25	0	1	1	1	1	0: <12 months	1: included in LTBI analysis	1: eligible for PPD	0	0	2: TST negative (<5mm)
male	1	1	1	0	0	0	1	1	0		3: eligible	1: yes, placed	1: eligible, ALT/AST <=2xULN, 0sx		75	0	1	45	18.5	2: 18.5 to <25	0	1	1	1	0	1: >=12 months	1: included in LTBI analysis	1: eligible for PPD	0	0	2: TST negative (<5mm)
male	1	1	1	0	0	0	1	1	0		3: eligible	1: yes, placed	1: eligible, ALT/AST <=2xULN, 0sx		75	1	1	30	17.7	1: <18.5	0	1	1	0	0	1: >=12 months	1: included in LTBI analysis	1: eligible for PPD	1	0	1: TST positive (>=5mm)
female	1	1	1	0	0	0	1	1	0		3: eligible	1: yes, placed	1: eligible, ALT/AST <=2xULN, 0sx		20	0	1	23	27.4	3: 25 to <30	0	1	1	0	1	1: >=12 months	1: included in LTBI analysis	1: eligible for PPD	0	0	2: TST negative (<5mm)
female	1	1	1	0	0	0	0	-7	0		3: eligible	1: yes, placed	1: eligible, ALT/AST <=2xULN, 0sx		432	0	0	42	22.3	2: 18.5 to <25	0	1	0	1	0	1: >=12 months	1: included in LTBI analysis	1: eligible for PPD	0	0	2: TST negative (<5mm)
male	1	1	1	0	0	0	1	1	0		3: eligible	1: yes, placed	1: eligible, ALT/AST <=2xULN, 0sx		75	0	0	35	18.8	2: 18.5 to <25	0	1	1	1	1	1: >=12 months	1: included in LTBI analysis	1: eligible for PPD	0	0	2: TST negative (<5mm)
female	1	1	1	0	0	0	1	1	0		3: eligible	1: yes, placed	1: eligible, ALT/AST <=2xULN, 0sx		75	0	0	40	30.5	4: >=30	0	1	1	1	1	1: >=12 months	1: included in LTBI analysis	1: eligible for PPD	0	0	2: TST negative (<5mm)
female	1	1	1	0	0	0	0	-7	0		3: eligible	1: yes, placed	1: eligible, ALT/AST <=2xULN, 0sx		59	0	1	33	22.3	2: 18.5 to <25	0	1	0	0	0	1: >=12 months	1: included in LTBI analysis	1: eligible for PPD	1	0	1: TST positive (>=5mm)
male	1	1	1	0	0	0	1	1	0		3: eligible	1: yes, placed	1: eligible, ALT/AST <=2xULN, 0sx		75	1	1	33	21.2	2: 18.5 to <25	0	1	1	0	0	1: >=12 months	1: included in LTBI analysis	1: eligible for PPD	1	0	1: TST positive (>=5mm)
female	1	1	1	0	0	0	0	-7	0		3: eligible	1: yes, placed	1: eligible, ALT/AST <=2xULN, 0sx		20	1	0	45	33.1	4: >=30	0	1	0	1	1	1: >=12 months	1: included in LTBI analysis	1: eligible for PPD	0	0	2: TST negative (<5mm)
female	1	1	1	0	0	0	0	-7	0		3: eligible	1: yes, placed	1: eligible, ALT/AST <=2xULN, 0sx		20	0	0	42	22.8	2: 18.5 to <25	0	1	0	1	0	1: >=12 months	1: included in LTBI analysis	1: eligible for PPD	0	0	2: TST negative (<5mm)
female	1	1	1	0	0	0	0	-7	0		3: eligible	1: yes, placed	1: eligible, ALT/AST <=2xULN, 0sx		75	0	1	63	16.8	1: <18.5	0	1	0	1	0	0: <12 months	1: included in LTBI analysis	1: eligible for PPD	0	0	2: TST negative (<5mm)
female	1	1	1	0	0	0	1	1	0		3: eligible	1: yes, placed	1: eligible, ALT/AST <=2xULN, 0sx		50	1	1	50	18.7	2: 18.5 to <25	0	1	1	1	0	1: >=12 months	1: included in LTBI analysis	1: eligible for PPD	0	0	2: TST negative (<5mm)
female	1	1	1	0	0	0	1	1	0		3: eligible	1: yes, placed	1: eligible, ALT/AST <=2xULN, 0sx		20	0	0	33	20	2: 18.5 to <25	0	1	1	0		1: >=12 months	1: included in LTBI analysis	1: eligible for PPD	0	0	2: TST negative (<5mm)
female	1	1	1	0	0	0	0	-7	0		3: eligible	1: yes, placed	1: eligible, ALT/AST <=2xULN, 0sx		75	0	0	30	25.1	3: 25 to <30	0	1	0	0	1	1: >=12 months	1: included in LTBI analysis	1: eligible for PPD	0	0	2: TST negative (<5mm)
female	1	1	1	0	0	0	1	1	0		3: eligible	1: yes, placed	1: eligible, ALT/AST <=2xULN, 0sx		75	0	0	32	34.5	4: >=30	0	1	1	0	1	1: >=12 months	1: included in LTBI analysis	1: eligible for PPD	1	0	1: TST positive (>=5mm)
female	1	1	1	0	0	0	0	-7	0		3: eligible	1: yes, placed	1: eligible, ALT/AST <=2xULN, 0sx		75	0	0	45	35	4: >=30	0	1	0	1	1	1: >=12 months	1: included in LTBI analysis	1: eligible for PPD	1	0	1: TST positive (>=5mm)
female	1	1	1	0	0	0	0	-7	0		3: eligible	1: yes, placed	1: eligible, ALT/AST <=2xULN, 0sx		40	0	1	40	17	1: <18.5	0	1	0	1	0	1: >=12 months	1: included in LTBI analysis	1: eligible for PPD	1	0	1: TST positive (>=5mm)
female	1	1	1	0	0	0	1	1	0		3: eligible	1: yes, placed	1: eligible, ALT/AST <=2xULN, 0sx		75	0	1	38	29.4	3: 25 to <30	0	1	1	1	1	1: >=12 months	1: included in LTBI analysis	1: eligible for PPD	0	0	2: TST negative (<5mm)
male	1	1	1	0	0	0	1	1	0		3: eligible	1: yes, placed	1: eligible, ALT/AST <=2xULN, 0sx		75	0	1	38	20.9	2: 18.5 to <25	0	1	1	1	1	1: >=12 months	1: included in LTBI analysis	1: eligible for PPD	0	0	2: TST negative (<5mm)
female	1	1	1	0	0	0	1	1	0		3: eligible	1: yes, placed	1: eligible, ALT/AST <=2xULN, 0sx		136	0	1	30	28.1	3: 25 to <30	0	1	1	0	0	0: <12 months	1: included in LTBI analysis	1: eligible for PPD	0	0	2: TST negative (<5mm)
female	1	1	1	0	0	0	1	1	0		3: eligible	1: yes, placed	1: eligible, ALT/AST <=2xULN, 0sx		75	0	1	45	25.4	3: 25 to <30	0	1	1	1	1	0: <12 months	1: included in LTBI analysis	1: eligible for PPD	0	0	2: TST negative (<5mm)
female	1	1	1	0	0	0	0	-7	0		3: eligible	1: yes, placed	1: eligible, ALT/AST <=2xULN, 0sx		75	0	0	36	38.3	4: >=30	0	1	0	1	1	1: >=12 months	1: included in LTBI analysis	1: eligible for PPD	1	0	1: TST positive (>=5mm)
male	1	1	1	0	0	0	0	-7	0		3: eligible	1: yes, placed	1: eligible, ALT/AST <=2xULN, 0sx		40	1	1	39			0	1	0	1	1	1: >=12 months	1: included in LTBI analysis	1: eligible for PPD	1	0	1: TST positive (>=5mm)
male	1	1	1	0	0	0	1	1	0		3: eligible	1: yes, placed	1: eligible, ALT/AST <=2xULN, 0sx		96	0	0	39	19.4	2: 18.5 to <25	0	1	1	1	1	1: >=12 months	1: included in LTBI analysis	1: eligible for PPD	0	0	2: TST negative (<5mm)
female	1	1	1	0	0	0	1	1	0		3: eligible	1: yes, placed	1: eligible, ALT/AST <=2xULN, 0sx		549	0	0	28	28.6	3: 25 to <30	0	1	1	0	1	1: >=12 months	1: included in LTBI analysis	1: eligible for PPD	0	0	2: TST negative (<5mm)
male	1	1	1	0	0	0	1	1	0		3: eligible	1: yes, placed	1: eligible, ALT/AST <=2xULN, 0sx		20	0	1	68	26.1	3: 25 to <30	0	1	1	1	1	1: >=12 months	1: included in LTBI analysis	1: eligible for PPD	0	0	2: TST negative (<5mm)
female	1	1	1	0	0	0	1	1	0		3: eligible	1: yes, placed	1: eligible, ALT/AST <=2xULN, 0sx		20	0	1	39			0	1	1	1	1	1: >=12 months	1: included in LTBI analysis	1: eligible for PPD	0	0	2: TST negative (<5mm)
male	1	1	1	0	0	0	1	1	0		3: eligible	1: yes, placed	1: eligible, ALT/AST <=2xULN, 0sx		75	1	1	35	22	2: 18.5 to <25	0	1	1	1	0	0: <12 months	1: included in LTBI analysis	1: eligible for PPD	1	0	1: TST positive (>=5mm)
female	1	1	1	0	0	0	0	-7	0		3: eligible	1: yes, placed	1: eligible, ALT/AST <=2xULN, 0sx		75	1	1	56	20.8	2: 18.5 to <25	0	1	0	1	1	1: >=12 months	1: included in LTBI analysis	1: eligible for PPD	0	0	2: TST negative (<5mm)
male	1	1	1	0	0	0	1	1	0		3: eligible	1: yes, placed	1: eligible, ALT/AST <=2xULN, 0sx		40	1	1	40	21.5	2: 18.5 to <25	0	1	1	1	0	1: >=12 months	1: included in LTBI analysis	1: eligible for PPD	1	0	1: TST positive (>=5mm)
male	1	1	1	0	0	0	0	-7	0		3: eligible	1: yes, placed	1: eligible, ALT/AST <=2xULN, 0sx		50	1	1	51	21.1	2: 18.5 to <25	0	1	0	1	1	1: >=12 months	1: included in LTBI analysis	1: eligible for PPD	0	0	2: TST negative (<5mm)
female	1	1	1	0	0	0	1	1	0		3: eligible	1: yes, placed	1: eligible, ALT/AST <=2xULN, 0sx		20	0	1	47	30.5	4: >=30	0	1	1	1	1	1: >=12 months	1: included in LTBI analysis	1: eligible for PPD	0	0	2: TST negative (<5mm)
female	1	1	1	0	0	0	0	-7	0		3: eligible	1: yes, placed	1: eligible, ALT/AST <=2xULN, 0sx		75	0	0	43	27.8	3: 25 to <30	0	1	0	1	1	1: >=12 months	1: included in LTBI analysis	1: eligible for PPD	1	0	1: TST positive (>=5mm)
female	1	1	1	0	0	0	1	1	0		3: eligible	1: yes, placed	1: eligible, ALT/AST <=2xULN, 0sx		75	0	0	40	36.5	4: >=30	0	1	1	1	0	1: >=12 months	1: included in LTBI analysis	1: eligible for PPD	1	0	1: TST positive (>=5mm)
female	1	1	1	0	0	0	0	-7	0		3: eligible	1: yes, placed	1: eligible, ALT/AST <=2xULN, 0sx		20	0	0	32	27.4	3: 25 to <30	0	1	0	0	0	1: >=12 months	1: included in LTBI analysis	1: eligible for PPD	0	0	2: TST negative (<5mm)
female	1	1	1	0	0	0	0	-7	0		3: eligible	1: yes, placed	1: eligible, ALT/AST <=2xULN, 0sx		75	1	0	71			0	1	0	1	0	1: >=12 months	1: included in LTBI analysis	1: eligible for PPD	1	0	1: TST positive (>=5mm)
female	1	1	1	0	0	0	0	-7	0		3: eligible	1: yes, placed	1: eligible, ALT/AST <=2xULN, 0sx		75	0	0	55	23.8	2: 18.5 to <25	0	1	0	1	1	1: >=12 months	1: included in LTBI analysis	1: eligible for PPD	0	0	2: TST negative (<5mm)
male	1	1	1	0	0	0	1	1	0		3: eligible	1: yes, placed	1: eligible, ALT/AST <=2xULN, 0sx		75	0	0	34	17	1: <18.5	0	1	1	0	1	1: >=12 months	1: included in LTBI analysis	1: eligible for PPD	0	0	2: TST negative (<5mm)
female	1	1	1	0	0	0	1	1	0		3: eligible	1: yes, placed	1: eligible, ALT/AST <=2xULN, 0sx		20	1	1	31	35.6	4: >=30	0	1	1	0	1	1: >=12 months	1: included in LTBI analysis	1: eligible for PPD	0	0	2: TST negative (<5mm)
female	1	1	1	0	0	0	0	-7	0		3: eligible	1: yes, placed	1: eligible, ALT/AST <=2xULN, 0sx		20	0	0	43	28.1	3: 25 to <30	0	1	0	1	0	1: >=12 months	1: included in LTBI analysis	1: eligible for PPD	0	0	2: TST negative (<5mm)
female	1	1	1	0	0	0	0	-7	0		3: eligible	1: yes, placed	1: eligible, ALT/AST <=2xULN, 0sx		75	0	1	57	29.4	3: 25 to <30	0	1	0	1	1	1: >=12 months	1: included in LTBI analysis	1: eligible for PPD	0	0	2: TST negative (<5mm)
female	1	1	1	0	0	0	0	-7	0		3: eligible	1: yes, placed	1: eligible, ALT/AST <=2xULN, 0sx		75	0	0	35	26.4	3: 25 to <30	0	1	0	1	1	1: >=12 months	1: included in LTBI analysis	1: eligible for PPD	1	0	1: TST positive (>=5mm)
female	1	1	1	0	0	0	1	1	0		3: eligible	1: yes, placed	1: eligible, ALT/AST <=2xULN, 0sx		20	0	1	29	22.9	2: 18.5 to <25	0	1	1	0	0	1: >=12 months	1: included in LTBI analysis	1: eligible for PPD	0	0	2: TST negative (<5mm)
male	1	1	1	0	0	0	1	1	0		3: eligible	1: yes, placed	1: eligible, ALT/AST <=2xULN, 0sx		75	0	1	35	20	2: 18.5 to <25	0	1	1	1	0	0: <12 months	1: included in LTBI analysis	1: eligible for PPD	1	0	1: TST positive (>=5mm)
male	1	1	1	0	0	0	1	1	0		3: eligible	1: yes, placed	1: eligible, ALT/AST <=2xULN, 0sx		75	0	1	32			0	1	1	0	1	1: >=12 months	1: included in LTBI analysis	1: eligible for PPD	1	0	1: TST positive (>=5mm)
female	1	1	1	0	0	0	1	1	0		3: eligible	1: yes, placed	1: eligible, ALT/AST <=2xULN, 0sx		75	0	0	46	17.1	1: <18.5	0	1	1	1	0	1: >=12 months	1: included in LTBI analysis	1: eligible for PPD	0	0	2: TST negative (<5mm)
female	1	1	1	0	0	0	0	-7	0		3: eligible	1: yes, placed	1: eligible, ALT/AST <=2xULN, 0sx		75	0	0	46	24.6	2: 18.5 to <25	0	1	0	1	1	1: >=12 months	1: included in LTBI analysis	1: eligible for PPD	0	0	2: TST negative (<5mm)
male	1	1	1	0	0	0	1	1	0		3: eligible	1: yes, placed	1: eligible, ALT/AST <=2xULN, 0sx		75	1	1	41	20	2: 18.5 to <25	0	1	1	1	0	1: >=12 months	1: included in LTBI analysis	1: eligible for PPD	0	0	2: TST negative (<5mm)
female	1	1	1	0	0	0	1	1	0		3: eligible	1: yes, placed	1: eligible, ALT/AST <=2xULN, 0sx		75	1	1	38	32.5	4: >=30	0	1	1	1	0	1: >=12 months	1: included in LTBI analysis	1: eligible for PPD	0	0	2: TST negative (<5mm)
female	1	1	1	0	0	0	0	-7	0		3: eligible	1: yes, placed	1: eligible, ALT/AST <=2xULN, 0sx		75	0	0	29	26.3	3: 25 to <30	0	1	0	0	0	1: >=12 months	1: included in LTBI analysis	1: eligible for PPD	0	0	2: TST negative (<5mm)
male	1	1	1	0	0	0	1	1	0		3: eligible	1: yes, placed	1: eligible, ALT/AST <=2xULN, 0sx		75	1	1	47	20.4	2: 18.5 to <25	0	1	1	1	1	1: >=12 months	1: included in LTBI analysis	1: eligible for PPD	0	0	2: TST negative (<5mm)
male	1	1	1	0	0	0	0	-7	0		3: eligible	1: yes, placed	1: eligible, ALT/AST <=2xULN, 0sx		20	1	0	58	23.4	2: 18.5 to <25	0	1	0	1	1	0: <12 months	1: included in LTBI analysis	1: eligible for PPD	0	0	2: TST negative (<5mm)
female	1	1	1	0	0	0	0	-7	0		3: eligible	1: yes, placed	1: eligible, ALT/AST <=2xULN, 0sx		20	0	0	35	27.4	3: 25 to <30	0	1	0	1	0	1: >=12 months	1: included in LTBI analysis	1: eligible for PPD	0	0	2: TST negative (<5mm)
female	1	1	1	0	0	0	1	1	0		3: eligible	1: yes, placed	1: eligible, ALT/AST <=2xULN, 0sx		75	0	1	28			0	1	1	0	0	1: >=12 months	1: included in LTBI analysis	1: eligible for PPD	0	0	2: TST negative (<5mm)
male	1	1	1	0	0	0	1	1	0		3: eligible	1: yes, placed	1: eligible, ALT/AST <=2xULN, 0sx		50	1	1	30	29.2	3: 25 to <30	0	1	1	0	1	1: >=12 months	1: included in LTBI analysis	1: eligible for PPD	0	0	2: TST negative (<5mm)
male	1	1	1	0	0	0	1	1	0		3: eligible	1: yes, placed	1: eligible, ALT/AST <=2xULN, 0sx		40	1	1	49	19.6	2: 18.5 to <25	0	1	1	1	1	1: >=12 months	1: included in LTBI analysis	1: eligible for PPD	1	0	1: TST positive (>=5mm)
female	1	1	1	0	0	0	1	1	0		3: eligible	1: yes, placed	1: eligible, ALT/AST <=2xULN, 0sx		75	0	1	28	24.1	2: 18.5 to <25	0	1	1	0	0	1: >=12 months	1: included in LTBI analysis	1: eligible for PPD	0	0	2: TST negative (<5mm)
male	1	1	1	0	0	0	1	1	0		3: eligible	1: yes, placed	3: eligible, ALT/AST <=2xULN, cough	1	40	1	1	37	17.9	1: <18.5	0	1	1	1	1	1: >=12 months	1: included in LTBI analysis	1: eligible for PPD	1	0	1: TST positive (>=5mm)
female	1	1	1	0	0	0	1	1	0		3: eligible	1: yes, placed	1: eligible, ALT/AST <=2xULN, 0sx		75	0	1	31	31.2	4: >=30	0	1	1	0	0	1: >=12 months	1: included in LTBI analysis	1: eligible for PPD	0	0	2: TST negative (<5mm)
male	1	1	1	0	0	0	0	-7	0		3: eligible	1: yes, placed	1: eligible, ALT/AST <=2xULN, 0sx		40	0	0	24	19.8	2: 18.5 to <25	0	1	0	0	0	1: >=12 months	1: included in LTBI analysis	1: eligible for PPD	1	0	1: TST positive (>=5mm)
male	1	1	1	0	0	0	1	1	0		3: eligible	1: yes, placed	1: eligible, ALT/AST <=2xULN, 0sx		75	0		43	21.4	2: 18.5 to <25	0	1	1	1		1: >=12 months	1: included in LTBI analysis	1: eligible for PPD	0	0	2: TST negative (<5mm)
male	1	1	1	0	0	0	1	1	0		3: eligible	1: yes, placed	1: eligible, ALT/AST <=2xULN, 0sx		20	0	1	45			0	1	1	1	1	1: >=12 months	1: included in LTBI analysis	1: eligible for PPD	0	0	2: TST negative (<5mm)
male	1	1	1	0	0	0	1	1	0		3: eligible	1: yes, placed	1: eligible, ALT/AST <=2xULN, 0sx		75	0	1	35	23.3	2: 18.5 to <25	0	1	1	1	1	1: >=12 months	1: included in LTBI analysis	1: eligible for PPD	0	0	2: TST negative (<5mm)
male	1	1	1	0	0	0	1	1	0		3: eligible	1: yes, placed	1: eligible, ALT/AST <=2xULN, 0sx		61	0	1	40	26.4	3: 25 to <30	0	1	1	1	1	1: >=12 months	1: included in LTBI analysis	1: eligible for PPD	0	0	2: TST negative (<5mm)
female	1	1	1	0	0	0	1	1	0		3: eligible	1: yes, placed	1: eligible, ALT/AST <=2xULN, 0sx		75	0	0	26	21.9	2: 18.5 to <25	0	1	1	0	1	1: >=12 months	1: included in LTBI analysis	1: eligible for PPD	0	0	2: TST negative (<5mm)
female	1	1	1	0	0	0	1	1	0		3: eligible	1: yes, placed	1: eligible, ALT/AST <=2xULN, 0sx		75	0	1	56	34.1	4: >=30	0	1	1	1	1	1: >=12 months	1: included in LTBI analysis	1: eligible for PPD	0	0	2: TST negative (<5mm)
female	1	1	1	0	0	0	1	1	0		3: eligible	1: yes, placed	1: eligible, ALT/AST <=2xULN, 0sx		20	0	1	34	26.3	3: 25 to <30	0	1	1	0	0	1: >=12 months	1: included in LTBI analysis	1: eligible for PPD	0	0	2: TST negative (<5mm)
male	1	1	1	0	0	0	1	1	0		3: eligible	1: yes, placed	1: eligible, ALT/AST <=2xULN, 0sx		75	0	0	38	20.1	2: 18.5 to <25	0	1	1	1	1	0: <12 months	1: included in LTBI analysis	1: eligible for PPD	1	0	1: TST positive (>=5mm)
female	1	1	1	0	0	0	0	-7	0		3: eligible	1: yes, placed	1: eligible, ALT/AST <=2xULN, 0sx		75	0	1	51	24.2	2: 18.5 to <25	0	1	0	1	0	1: >=12 months	1: included in LTBI analysis	1: eligible for PPD	1	0	1: TST positive (>=5mm)
male	1	1	1	0	0	0	0	-7	0		3: eligible	1: yes, placed	1: eligible, ALT/AST <=2xULN, 0sx		75	0	0	56	21	2: 18.5 to <25	0	1	0	1	1	1: >=12 months	1: included in LTBI analysis	1: eligible for PPD	1	0	1: TST positive (>=5mm)
male	1	1	1	0	0	0	1	1	0		3: eligible	1: yes, placed	1: eligible, ALT/AST <=2xULN, 0sx		741	1	1	34	20.1	2: 18.5 to <25	0	1	1	0	1	1: >=12 months	1: included in LTBI analysis	1: eligible for PPD	0	0	2: TST negative (<5mm)
female	1	1	1	0	0	0	1	1	0		3: eligible	1: yes, placed	1: eligible, ALT/AST <=2xULN, 0sx		75	0	1	25	20.2	2: 18.5 to <25	0	1	1	0	0	1: >=12 months	1: included in LTBI analysis	1: eligible for PPD	1	0	1: TST positive (>=5mm)
female	1	1	1	0	0	0	1	1	0		3: eligible	1: yes, placed	1: eligible, ALT/AST <=2xULN, 0sx		75	0	1	28	21.9	2: 18.5 to <25	0	1	1	0	1	1: >=12 months	1: included in LTBI analysis	1: eligible for PPD	0	0	2: TST negative (<5mm)
female	1	1	1	0	0	0	1	1	0		3: eligible	1: yes, placed	1: eligible, ALT/AST <=2xULN, 0sx		88	0	1	38	24.6	2: 18.5 to <25	0	1	1	1	0	1: >=12 months	1: included in LTBI analysis	1: eligible for PPD	0	0	2: TST negative (<5mm)
male	1	1	1	0	0	0	1	1	0		3: eligible	1: yes, placed	1: eligible, ALT/AST <=2xULN, 0sx		30	0	0	41	19.3	2: 18.5 to <25	0	1	1	1	1	1: >=12 months	1: included in LTBI analysis	1: eligible for PPD	0	0	2: TST negative (<5mm)
female	1	1	1	0	0	0	1	1	0		3: eligible	1: yes, placed	1: eligible, ALT/AST <=2xULN, 0sx		75	0	1	29	21.6	2: 18.5 to <25	0	1	1	0	0	1: >=12 months	1: included in LTBI analysis	1: eligible for PPD	0	0	2: TST negative (<5mm)
male	1	1	1	0	0	0	1	1	0		3: eligible	1: yes, placed	1: eligible, ALT/AST <=2xULN, 0sx		75	0	0	27	20.8	2: 18.5 to <25	0	1	1	0	1	1: >=12 months	1: included in LTBI analysis	1: eligible for PPD	0	0	2: TST negative (<5mm)
female	1	1	1	0	0	0	0	-7	0		3: eligible	1: yes, placed	1: eligible, ALT/AST <=2xULN, 0sx		20	0	0	34	29.7	3: 25 to <30	0	1	0	0	0	1: >=12 months	1: included in LTBI analysis	1: eligible for PPD	1	0	1: TST positive (>=5mm)
male	1	1	1	0	0	0	1	1	0		3: eligible	1: yes, placed	1: eligible, ALT/AST <=2xULN, 0sx		20	0		41	21	2: 18.5 to <25	0	1	1	1	1	1: >=12 months	1: included in LTBI analysis	1: eligible for PPD	0	0	2: TST negative (<5mm)
male	1	1	1	0	0	0	1	1	0		3: eligible	1: yes, placed	3: eligible, ALT/AST <=2xULN, cough	1	75	1	1	42	16.3	1: <18.5	0	1	1	1	1	1: >=12 months	1: included in LTBI analysis	1: eligible for PPD	0	0	2: TST negative (<5mm)
male	1	1	1	0	0	0	1	1	0		3: eligible	1: yes, placed	1: eligible, ALT/AST <=2xULN, 0sx		20	0	1	39	21.5	2: 18.5 to <25	0	1	1	1	0	1: >=12 months	1: included in LTBI analysis	1: eligible for PPD	0	0	2: TST negative (<5mm)
female	1	1	1	0	0	0	0	-7	0		3: eligible	1: yes, placed	1: eligible, ALT/AST <=2xULN, 0sx		75	0	0	70	22.5	2: 18.5 to <25	0	1	0	1	0	0: <12 months	1: included in LTBI analysis	1: eligible for PPD	0	0	2: TST negative (<5mm)
female	1	1	1	0	0	0	1	1	0		3: eligible	1: yes, placed	1: eligible, ALT/AST <=2xULN, 0sx		75	0	1	25	23.7	2: 18.5 to <25	0	1	1	0	0	1: >=12 months	1: included in LTBI analysis	1: eligible for PPD	0	0	2: TST negative (<5mm)
male	1	1	1	0	0	0	0	-7	0		3: eligible	1: yes, placed	1: eligible, ALT/AST <=2xULN, 0sx		75	1	1	45	19.8	2: 18.5 to <25	0	1	0	1	1	1: >=12 months	1: included in LTBI analysis	1: eligible for PPD	0	0	2: TST negative (<5mm)
female	1	1	1	0	0	0	1	1	0		3: eligible	1: yes, placed	1: eligible, ALT/AST <=2xULN, 0sx		75	0	1	32	29.6	3: 25 to <30	0	1	1	0	0	1: >=12 months	1: included in LTBI analysis	1: eligible for PPD	1	0	1: TST positive (>=5mm)
female	1	1	1	0	0	0	1	1	0		3: eligible	1: yes, placed	1: eligible, ALT/AST <=2xULN, 0sx		75	0	1	25	20.9	2: 18.5 to <25	0	1	1	0	0	1: >=12 months	1: included in LTBI analysis	1: eligible for PPD	0	0	2: TST negative (<5mm)
female	1	1	1	0	0	0	1	1	0		3: eligible	1: yes, placed	1: eligible, ALT/AST <=2xULN, 0sx		50	0	1	33	22.3	2: 18.5 to <25	0	1	1	0	0	0: <12 months	1: included in LTBI analysis	1: eligible for PPD	0	0	2: TST negative (<5mm)
male	1	1	1	0	0	0	1	1	0		3: eligible	1: yes, placed	1: eligible, ALT/AST <=2xULN, 0sx		75	1	1	34	21.6	2: 18.5 to <25	0	1	1	0	0	1: >=12 months	1: included in LTBI analysis	1: eligible for PPD	1	0	1: TST positive (>=5mm)
female	1	1	1	0	0	0	0	-7	0		3: eligible	1: yes, placed	1: eligible, ALT/AST <=2xULN, 0sx		75	0	1	26	26.2	3: 25 to <30	0	1	0	0	0	1: >=12 months	1: included in LTBI analysis	1: eligible for PPD	0	0	2: TST negative (<5mm)
male	1	1	1	0	0	0	1	1	0		3: eligible	1: yes, placed	1: eligible, ALT/AST <=2xULN, 0sx		50	0	0	33	23.5	2: 18.5 to <25	0	1	1	0	0	1: >=12 months	1: included in LTBI analysis	1: eligible for PPD	0	0	2: TST negative (<5mm)
male	1	1	1	0	0	0	1	1	0		3: eligible	1: yes, placed	1: eligible, ALT/AST <=2xULN, 0sx		75	1	0	67	22.1	2: 18.5 to <25	0	1	1	1	1	1: >=12 months	1: included in LTBI analysis	1: eligible for PPD	0	0	2: TST negative (<5mm)
female	1	1	1	0	0	0	1	1	0		3: eligible	1: yes, placed	1: eligible, ALT/AST <=2xULN, 0sx		20	0	0	32	30.9	4: >=30	0	1	1	0	0	1: >=12 months	1: included in LTBI analysis	1: eligible for PPD	0	0	2: TST negative (<5mm)
female	1	1	1	0	0	0	1	1	0		3: eligible	1: yes, placed	1: eligible, ALT/AST <=2xULN, 0sx		75	0	1	50	24.5	2: 18.5 to <25	0	1	1	1	1	1: >=12 months	1: included in LTBI analysis	1: eligible for PPD	1	0	1: TST positive (>=5mm)
male	1	1	1	0	0	0	1	1	0		3: eligible	1: yes, placed	1: eligible, ALT/AST <=2xULN, 0sx		75	0	0	51	24.3	2: 18.5 to <25	0	1	1	1	1	1: >=12 months	1: included in LTBI analysis	1: eligible for PPD	0	0	2: TST negative (<5mm)
male	1	1	1	0	0	0	0	-7	0		3: eligible	1: yes, placed	1: eligible, ALT/AST <=2xULN, 0sx		75	0	0	32	20.1	2: 18.5 to <25	0	1	0	0	1	1: >=12 months	1: included in LTBI analysis	1: eligible for PPD	0	0	2: TST negative (<5mm)
male	1	1	1	0	0	0	1	1	0		3: eligible	1: yes, placed	1: eligible, ALT/AST <=2xULN, 0sx		75	0	1	45	25.2	3: 25 to <30	0	1	1	1	0	1: >=12 months	1: included in LTBI analysis	1: eligible for PPD	1	0	1: TST positive (>=5mm)
male	1	1	1	0	0	0	1	1	0		3: eligible	1: yes, placed	1: eligible, ALT/AST <=2xULN, 0sx		75	0	0	42	21.8	2: 18.5 to <25	0	1	1	1	1	1: >=12 months	1: included in LTBI analysis	1: eligible for PPD	0	0	2: TST negative (<5mm)
male	1	1	1	0	0	0	1	1	0		3: eligible	1: yes, placed	1: eligible, ALT/AST <=2xULN, 0sx		20	0	1	47	16.7	1: <18.5	0	1	1	1	0	1: >=12 months	1: included in LTBI analysis	1: eligible for PPD	1	0	1: TST positive (>=5mm)
female	1	1	1	0	0	0	0	-7	0		3: eligible	1: yes, placed	1: eligible, ALT/AST <=2xULN, 0sx		75	0	0	61	27.8	3: 25 to <30	0	1	0	1	0	1: >=12 months	1: included in LTBI analysis	1: eligible for PPD	0	0	2: TST negative (<5mm)
male	1	1	1	0	0	0	1	1	0		3: eligible	1: yes, placed	1: eligible, ALT/AST <=2xULN, 0sx		75	0	1	53	22.4	2: 18.5 to <25	0	1	1	1	1	1: >=12 months	1: included in LTBI analysis	1: eligible for PPD	0	0	2: TST negative (<5mm)
female	1	1	1	0	0	0	1	1	0		3: eligible	1: yes, placed	1: eligible, ALT/AST <=2xULN, 0sx		20	0	1	48	21.3	2: 18.5 to <25	0	1	1	1	1	1: >=12 months	1: included in LTBI analysis	1: eligible for PPD	1	0	1: TST positive (>=5mm)
female	1	1	1	0	0	0	0	-7	0		3: eligible	1: yes, placed	1: eligible, ALT/AST <=2xULN, 0sx		75	1	1	33	26	3: 25 to <30	0	1	0	0	0	1: >=12 months	1: included in LTBI analysis	1: eligible for PPD	1	0	1: TST positive (>=5mm)
male	1	1	1	0	0	0	1	1	0		3: eligible	1: yes, placed	1: eligible, ALT/AST <=2xULN, 0sx		75	1	1	35	21.5	2: 18.5 to <25	0	1	1	1	1	1: >=12 months	1: included in LTBI analysis	1: eligible for PPD	1	0	1: TST positive (>=5mm)
female	1	1	1	0	0	0	0	-7	0		3: eligible	1: yes, placed	1: eligible, ALT/AST <=2xULN, 0sx		20	0	1	59	25.3	3: 25 to <30	0	1	0	1	0	1: >=12 months	1: included in LTBI analysis	1: eligible for PPD	0	0	2: TST negative (<5mm)
female	1	1	1	0	0	0	0	-7	0		3: eligible	1: yes, placed	1: eligible, ALT/AST <=2xULN, 0sx		75	0	0	26	18.9	2: 18.5 to <25	0	1	0	0	0	1: >=12 months	1: included in LTBI analysis	1: eligible for PPD	1	0	1: TST positive (>=5mm)
female	1	1	1	0	0	0	1	1	0		3: eligible	1: yes, placed	1: eligible, ALT/AST <=2xULN, 0sx		1520	0	1	29	37.5	4: >=30	1	1	1	0	0	1: >=12 months	1: included in LTBI analysis	1: eligible for PPD	0	0	2: TST negative (<5mm)
female	1	1	1	0	0	0	0	-7	0		3: eligible	1: yes, placed	1: eligible, ALT/AST <=2xULN, 0sx		75	0	0	42	23.2	2: 18.5 to <25	0	1	0	1	1	1: >=12 months	1: included in LTBI analysis	1: eligible for PPD	0	0	2: TST negative (<5mm)
male	1	1	1	0	0	0	0	-7	0		3: eligible	1: yes, placed	1: eligible, ALT/AST <=2xULN, 0sx		192	1	1	57	19.2	2: 18.5 to <25	0	1	0	1	1	1: >=12 months	1: included in LTBI analysis	1: eligible for PPD	0	0	2: TST negative (<5mm)
female	1	1	1	0	0	0	1	1	0		3: eligible	1: yes, placed	1: eligible, ALT/AST <=2xULN, 0sx		75	0	1	26	33.7	4: >=30	0	1	1	0	1	1: >=12 months	1: included in LTBI analysis	1: eligible for PPD	0	0	2: TST negative (<5mm)
male	1	1	1	0	0	0	1	1	0		3: eligible	1: yes, placed	1: eligible, ALT/AST <=2xULN, 0sx		75	0	1	39	21.1	2: 18.5 to <25	0	1	1	1	1	1: >=12 months	1: included in LTBI analysis	1: eligible for PPD	0	0	2: TST negative (<5mm)
female	1	1	1	0	0	0	0	-7	0		3: eligible	1: yes, placed	1: eligible, ALT/AST <=2xULN, 0sx		75	0	0	31	23.4	2: 18.5 to <25	0	1	0	0	0	1: >=12 months	1: included in LTBI analysis	1: eligible for PPD	0	0	2: TST negative (<5mm)
female	1	1	1	0	0	0	1	1	0		3: eligible	1: yes, placed	1: eligible, ALT/AST <=2xULN, 0sx		75	0	1	28	30.2	4: >=30	0	1	1	0	0	1: >=12 months	1: included in LTBI analysis	1: eligible for PPD	0	0	2: TST negative (<5mm)
female	1	1	1	0	0	0	0	-7	0		3: eligible	1: yes, placed	1: eligible, ALT/AST <=2xULN, 0sx		75	1	0	40	30.5	4: >=30	0	1	0	1	0	1: >=12 months	1: included in LTBI analysis	1: eligible for PPD	1	0	1: TST positive (>=5mm)
female	1	1	1	0	0	0	0	-7	0		3: eligible	1: yes, placed	1: eligible, ALT/AST <=2xULN, 0sx		20	0	1	28	27.9	3: 25 to <30	0	1	0	0	1	1: >=12 months	1: included in LTBI analysis	1: eligible for PPD	0	0	2: TST negative (<5mm)
male	1	1	1	0	0	0	1	1	0		3: eligible	1: yes, placed	1: eligible, ALT/AST <=2xULN, 0sx		50	0	0	24	20.8	2: 18.5 to <25	0	1	1	0	0	1: >=12 months	1: included in LTBI analysis	1: eligible for PPD	0	0	2: TST negative (<5mm)
female	1	1	1	0	0	0	1	1	0		3: eligible	1: yes, placed	1: eligible, ALT/AST <=2xULN, 0sx		75	0	0	31	31.5	4: >=30	0	1	1	0	1	1: >=12 months	1: included in LTBI analysis	1: eligible for PPD	0	0	2: TST negative (<5mm)
female	1	1	1	0	0	0	1	1	0		3: eligible	1: yes, placed	3: eligible, ALT/AST <=2xULN, cough	1	50	0	0	26	27.4	3: 25 to <30	0	1	1	0	1	1: >=12 months	1: included in LTBI analysis	1: eligible for PPD	0	0	2: TST negative (<5mm)
female	1	1	1	0	0	0	1	1	0		3: eligible	1: yes, placed	1: eligible, ALT/AST <=2xULN, 0sx		75	0	0	35	22.5	2: 18.5 to <25	0	1	1	1	1	1: >=12 months	1: included in LTBI analysis	1: eligible for PPD	0	0	2: TST negative (<5mm)
female	1	1	1	0	0	0	0	-7	0		3: eligible	1: yes, placed	1: eligible, ALT/AST <=2xULN, 0sx		153000	0	1	36	26.8	3: 25 to <30	1	1	0	1	1	1: >=12 months	1: included in LTBI analysis	1: eligible for PPD	1	0	1: TST positive (>=5mm)
female	1	1	1	0	0	0	0	-7	0		3: eligible	1: yes, placed	1: eligible, ALT/AST <=2xULN, 0sx		75	0	0	45	38.4	4: >=30	0	1	0	1	1	1: >=12 months	1: included in LTBI analysis	1: eligible for PPD	0	0	2: TST negative (<5mm)
female	1	1	1	0	0	0	1	1	0		3: eligible	1: yes, placed	1: eligible, ALT/AST <=2xULN, 0sx		20	0	0	34	22.7	2: 18.5 to <25	0	1	1	0	1	1: >=12 months	1: included in LTBI analysis	1: eligible for PPD	0	0	2: TST negative (<5mm)
male	1	1	1	0	0	0	1	1	0		3: eligible	1: yes, placed	1: eligible, ALT/AST <=2xULN, 0sx		75	0	1	52	22	2: 18.5 to <25	0	1	1	1	1	1: >=12 months	1: included in LTBI analysis	1: eligible for PPD	0	0	2: TST negative (<5mm)
female	1	1	1	0	0	0	1	1	0		3: eligible	1: yes, placed	1: eligible, ALT/AST <=2xULN, 0sx		75	0	1	33	27.8	3: 25 to <30	0	1	1	0	1	1: >=12 months	1: included in LTBI analysis	1: eligible for PPD	0	0	2: TST negative (<5mm)
male	1	1	1	0	0	0	1	1	0		3: eligible	1: yes, placed	1: eligible, ALT/AST <=2xULN, 0sx		75	0	1	42	36.2	4: >=30	0	1	1	1	0	1: >=12 months	1: included in LTBI analysis	1: eligible for PPD	0	0	2: TST negative (<5mm)
female	1	1	1	0	0	0	1	1	0		3: eligible	1: yes, placed	1: eligible, ALT/AST <=2xULN, 0sx		52	1	1	43	43.7	4: >=30	0	1	1	1	0	1: >=12 months	1: included in LTBI analysis	1: eligible for PPD	1	0	1: TST positive (>=5mm)
male	1	1	1	0	0	0	1	1	0		3: eligible	1: yes, placed	3: eligible, ALT/AST <=2xULN, cough	1	768	1	1	47	22.2	2: 18.5 to <25	0	1	1	1	0	1: >=12 months	1: included in LTBI analysis	1: eligible for PPD	0	0	2: TST negative (<5mm)
male	1	1	1	0	0	0	0	-7	0		3: eligible	1: yes, placed	1: eligible, ALT/AST <=2xULN, 0sx		20	0	0	37	20.8	2: 18.5 to <25	0	1	0	1	1	1: >=12 months	1: included in LTBI analysis	1: eligible for PPD	0	0	2: TST negative (<5mm)
female	1	1	1	0	0	0	1	1	0		3: eligible	1: yes, placed	1: eligible, ALT/AST <=2xULN, 0sx		20	0	0	54	42.7	4: >=30	0	1	1	1	1	1: >=12 months	1: included in LTBI analysis	1: eligible for PPD	1	0	1: TST positive (>=5mm)
female	1	1	1	0	0	0	0	-7	0		3: eligible	1: yes, placed	1: eligible, ALT/AST <=2xULN, 0sx		75	0	1	44	17.1	1: <18.5	0	1	0	1	1	0: <12 months	1: included in LTBI analysis	1: eligible for PPD	1	0	1: TST positive (>=5mm)
female	1	1	1	0	0	0	1	1	0		3: eligible	1: yes, placed	1: eligible, ALT/AST <=2xULN, 0sx		75	0	1	37	27.3	3: 25 to <30	0	1	1	1	0	0: <12 months	1: included in LTBI analysis	1: eligible for PPD	0	0	2: TST negative (<5mm)
female	1	1	1	0	0	0	0	-7	0		3: eligible	1: yes, placed	1: eligible, ALT/AST <=2xULN, 0sx		3593	0	1	32	20.2	2: 18.5 to <25	1	1	0	0	1	1: >=12 months	1: included in LTBI analysis	1: eligible for PPD	0	0	2: TST negative (<5mm)
male	1	1	1	0	0	0	1	1	0		3: eligible	1: yes, placed	1: eligible, ALT/AST <=2xULN, 0sx		199	0	1	43	25.5	3: 25 to <30	0	1	1	1	1	1: >=12 months	1: included in LTBI analysis	1: eligible for PPD	0	0	2: TST negative (<5mm)
female	1	1	1	0	0	0	0	-7	0		3: eligible	1: yes, placed	1: eligible, ALT/AST <=2xULN, 0sx		75	0	0	26	35.3	4: >=30	0	1	0	0	0	1: >=12 months	1: included in LTBI analysis	1: eligible for PPD	0	0	2: TST negative (<5mm)
female	1	1	1	0	0	0	1	1	0		3: eligible	1: yes, placed	1: eligible, ALT/AST <=2xULN, 0sx		75	0	1	38	24.4	2: 18.5 to <25	0	1	1	1	1	0: <12 months	1: included in LTBI analysis	1: eligible for PPD	0	0	2: TST negative (<5mm)
female	1	1	1	0	0	0	1	1	0		3: eligible	1: yes, placed	1: eligible, ALT/AST <=2xULN, 0sx		20	0	1	44	30.5	4: >=30	0	1	1	1	0	1: >=12 months	1: included in LTBI analysis	1: eligible for PPD	1	0	1: TST positive (>=5mm)
male	1	1	1	0	0	0	1	1	0		3: eligible	1: yes, placed	1: eligible, ALT/AST <=2xULN, 0sx		75	0	1	42	19.4	2: 18.5 to <25	0	1	1	1	1	1: >=12 months	1: included in LTBI analysis	1: eligible for PPD	0	0	2: TST negative (<5mm)
male	1	1	1	0	0	0	1	1	0		3: eligible	1: yes, placed	1: eligible, ALT/AST <=2xULN, 0sx		75	0	1	42	23.1	2: 18.5 to <25	0	1	1	1	0	1: >=12 months	1: included in LTBI analysis	1: eligible for PPD	0	0	2: TST negative (<5mm)
female	1	1	1	0	0	0	0	-7	0		3: eligible	1: yes, placed	1: eligible, ALT/AST <=2xULN, 0sx		75	0	0	37	24.8	2: 18.5 to <25	0	1	0	1	0	1: >=12 months	1: included in LTBI analysis	1: eligible for PPD	0	0	2: TST negative (<5mm)
male	1	1	1	0	0	0	1	1	0		3: eligible	1: yes, placed	1: eligible, ALT/AST <=2xULN, 0sx		75	0	1	38	16.8	1: <18.5	0	1	1	1	0	1: >=12 months	1: included in LTBI analysis	1: eligible for PPD	0	0	2: TST negative (<5mm)
female	1	1	1	0	0	0	1	1	0		3: eligible	1: yes, placed	1: eligible, ALT/AST <=2xULN, 0sx		20	0	0	44			0	1	1	1	1	1: >=12 months	1: included in LTBI analysis	1: eligible for PPD	1	0	1: TST positive (>=5mm)
female	1	1	1	0	0	0	0	-7	0		3: eligible	1: yes, placed	1: eligible, ALT/AST <=2xULN, 0sx		75	0	0	50	22.2	2: 18.5 to <25	0	1	0	1	1	1: >=12 months	1: included in LTBI analysis	1: eligible for PPD	0	0	2: TST negative (<5mm)
female	1	1	1	0	0	0	0	-7	0		3: eligible	1: yes, placed	1: eligible, ALT/AST <=2xULN, 0sx		20	0		30			0	1	0	0	1	1: >=12 months	1: included in LTBI analysis	1: eligible for PPD	0	0	2: TST negative (<5mm)
male	1	1	1	0	0	0	1	1	0		3: eligible	1: yes, placed	1: eligible, ALT/AST <=2xULN, 0sx		75	1	0	42	20	2: 18.5 to <25	0	1	1	1	0	1: >=12 months	1: included in LTBI analysis	1: eligible for PPD	0	0	2: TST negative (<5mm)
female	1	1	1	0	0	0	1	1	0		3: eligible	1: yes, placed	1: eligible, ALT/AST <=2xULN, 0sx		75	0	0	28	20.5	2: 18.5 to <25	0	1	1	0	0	1: >=12 months	1: included in LTBI analysis	1: eligible for PPD	1	0	1: TST positive (>=5mm)
female	1	1	1	0	0	0	1	1	0		3: eligible	1: yes, placed	1: eligible, ALT/AST <=2xULN, 0sx		75	0	0	31	26.2	3: 25 to <30	0	1	1	0	1	1: >=12 months	1: included in LTBI analysis	1: eligible for PPD	0	0	2: TST negative (<5mm)
male	1	1	1	0	0	0	1	1	0		3: eligible	1: yes, placed	1: eligible, ALT/AST <=2xULN, 0sx		75	0	0	35	28	3: 25 to <30	0	1	1	1	0	1: >=12 months	1: included in LTBI analysis	1: eligible for PPD	0	0	2: TST negative (<5mm)
female	1	1	1	0	0	0	1	1	0		3: eligible	1: yes, placed	1: eligible, ALT/AST <=2xULN, 0sx		75	0	1	26	28.1	3: 25 to <30	0	1	1	0	1	1: >=12 months	1: included in LTBI analysis	1: eligible for PPD	0	0	2: TST negative (<5mm)
female	1	1	1	0	0	0	0	-7	0		3: eligible	1: yes, placed	1: eligible, ALT/AST <=2xULN, 0sx		75	0	0	55	17.6	1: <18.5	0	1	0	1	1	1: >=12 months	1: included in LTBI analysis	1: eligible for PPD	0	0	2: TST negative (<5mm)
female	1	1	1	0	0	0	1	1	0		3: eligible	1: yes, placed	1: eligible, ALT/AST <=2xULN, 0sx		550	0	0	41	25.8	3: 25 to <30	0	1	1	1	1	1: >=12 months	1: included in LTBI analysis	1: eligible for PPD	1	0	1: TST positive (>=5mm)
female	1	1	1	0	0	0	1	1	0		3: eligible	1: yes, placed	1: eligible, ALT/AST <=2xULN, 0sx		75	0	0	32	30.3	4: >=30	0	1	1	0	0	1: >=12 months	1: included in LTBI analysis	1: eligible for PPD	0	0	2: TST negative (<5mm)
female	1	1	1	0	0	0	0	-7	0		3: eligible	1: yes, placed	1: eligible, ALT/AST <=2xULN, 0sx		20	0	1	30	21.7	2: 18.5 to <25	0	1	0	0	0	1: >=12 months	1: included in LTBI analysis	1: eligible for PPD	0	0	2: TST negative (<5mm)
male	1	1	1	0	0	0	1	1	0		3: eligible	1: yes, placed	1: eligible, ALT/AST <=2xULN, 0sx		50	0	1	55	15.1	1: <18.5	0	1	1	1	0	1: >=12 months	1: included in LTBI analysis	1: eligible for PPD	0	0	2: TST negative (<5mm)
male	1	1	1	0	0	0	0	-7	0		3: eligible	1: yes, placed	1: eligible, ALT/AST <=2xULN, 0sx		75	0	1	42	22.4	2: 18.5 to <25	0	1	0	1	1	1: >=12 months	1: included in LTBI analysis	1: eligible for PPD	0	0	2: TST negative (<5mm)
female	1	1	1	0	0	0	0	-7	0		3: eligible	1: yes, placed	1: eligible, ALT/AST <=2xULN, 0sx		50	0	0	55	21.1	2: 18.5 to <25	0	1	0	1	1	1: >=12 months	1: included in LTBI analysis	1: eligible for PPD	1	0	1: TST positive (>=5mm)
male	1	1	1	0	0	0	1	1	0		3: eligible	1: yes, placed	1: eligible, ALT/AST <=2xULN, 0sx		75	1	0	48	24.5	2: 18.5 to <25	0	1	1	1	0	0: <12 months	1: included in LTBI analysis	1: eligible for PPD	1	0	1: TST positive (>=5mm)
female	1	1	1	0	0	0	0	-7	0		3: eligible	1: yes, placed	1: eligible, ALT/AST <=2xULN, 0sx		50	0	0	26	24	2: 18.5 to <25	0	1	0	0	0	1: >=12 months	1: included in LTBI analysis	1: eligible for PPD	0	0	2: TST negative (<5mm)
male	1	1	1	0	0	0	0	-7	0		3: eligible	1: yes, placed	1: eligible, ALT/AST <=2xULN, 0sx		75	0	1	41	18.2	1: <18.5	0	1	0	1	1	1: >=12 months	1: included in LTBI analysis	1: eligible for PPD	0	0	2: TST negative (<5mm)
male	1	1	1	0	0	0	0	-7	0		3: eligible	1: yes, placed	1: eligible, ALT/AST <=2xULN, 0sx		75	1	1	41	18.4	1: <18.5	0	1	0	1	0	1: >=12 months	1: included in LTBI analysis	1: eligible for PPD	1	0	1: TST positive (>=5mm)
female	1	1	1	0	0	0	1	1	0		3: eligible	1: yes, placed	1: eligible, ALT/AST <=2xULN, 0sx		75	0	0	27	36.5	4: >=30	0	1	1	0	0	1: >=12 months	1: included in LTBI analysis	1: eligible for PPD	0	0	2: TST negative (<5mm)
female	1	1	1	0	0	0	1	1	0		3: eligible	1: yes, placed	1: eligible, ALT/AST <=2xULN, 0sx		75	0	1	34	28.8	3: 25 to <30	0	1	1	0	0	1: >=12 months	1: included in LTBI analysis	1: eligible for PPD	0	0	2: TST negative (<5mm)
male	1	1	1	0	0	0	1	1	0		3: eligible	1: yes, placed	1: eligible, ALT/AST <=2xULN, 0sx		550	0	0	37	23.2	2: 18.5 to <25	0	1	1	1	1	1: >=12 months	1: included in LTBI analysis	1: eligible for PPD	1	0	1: TST positive (>=5mm)
female	1	1	1	0	0	0	1	1	0		3: eligible	1: yes, placed	1: eligible, ALT/AST <=2xULN, 0sx		20	0	1	36	29.7	3: 25 to <30	0	1	1	1	1	1: >=12 months	1: included in LTBI analysis	1: eligible for PPD	0	0	2: TST negative (<5mm)
female	1	1	1	0	0	0	1	1	0		3: eligible	1: yes, placed	1: eligible, ALT/AST <=2xULN, 0sx		20	1	1	37	28.4	3: 25 to <30	0	1	1	1	1	1: >=12 months	1: included in LTBI analysis	1: eligible for PPD	0	0	2: TST negative (<5mm)
male	1	1	1	0	0	0	1	1	0		3: eligible	1: yes, placed	1: eligible, ALT/AST <=2xULN, 0sx		75	0	1	32	20.6	2: 18.5 to <25	0	1	1	0	1	1: >=12 months	1: included in LTBI analysis	1: eligible for PPD	1	0	1: TST positive (>=5mm)
male	1	1	1	0	0	0	1	1	0		3: eligible	1: yes, placed	1: eligible, ALT/AST <=2xULN, 0sx		218	1	1	34	21.6	2: 18.5 to <25	0	1	1	0	1	1: >=12 months	1: included in LTBI analysis	1: eligible for PPD	0	0	2: TST negative (<5mm)
female	1	1	1	0	0	0	1	1	0		3: eligible	1: yes, placed	1: eligible, ALT/AST <=2xULN, 0sx		75	1	1	29	16.6	1: <18.5	0	1	1	0	1	0: <12 months	1: included in LTBI analysis	1: eligible for PPD	1	0	1: TST positive (>=5mm)
male	1	1	1	0	0	0	1	1	0		3: eligible	1: yes, placed	1: eligible, ALT/AST <=2xULN, 0sx		5280	0	1	29	19.9	2: 18.5 to <25	1	1	1	0	1	1: >=12 months	1: included in LTBI analysis	1: eligible for PPD	0	0	2: TST negative (<5mm)
female	1	1	1	0	0	0	1	1	0		3: eligible	1: yes, placed	1: eligible, ALT/AST <=2xULN, 0sx		75	0	0	31	19.8	2: 18.5 to <25	0	1	1	0	1	1: >=12 months	1: included in LTBI analysis	1: eligible for PPD	0	0	2: TST negative (<5mm)
female	1	1	1	0	0	0	0	-7	0		3: eligible	1: yes, placed	1: eligible, ALT/AST <=2xULN, 0sx		20	0	0	58	31.6	4: >=30	0	1	0	1	0	1: >=12 months	1: included in LTBI analysis	1: eligible for PPD	0	0	2: TST negative (<5mm)
female	1	1	1	0	0	0	0	-7	0		3: eligible	1: yes, placed	1: eligible, ALT/AST <=2xULN, 0sx		20	0	1	42	29.3	3: 25 to <30	0	1	0	1	0	1: >=12 months	1: included in LTBI analysis	1: eligible for PPD	0	0	2: TST negative (<5mm)
male	1	1	1	0	0	0	0	-7	0		3: eligible	1: yes, placed	1: eligible, ALT/AST <=2xULN, 0sx		75	0	1	32	22.8	2: 18.5 to <25	0	1	0	0	1	1: >=12 months	1: included in LTBI analysis	1: eligible for PPD	1	0	1: TST positive (>=5mm)
male	1	1	1	0	0	0	1	1	0		3: eligible	1: yes, placed	1: eligible, ALT/AST <=2xULN, 0sx		50	1	1	46	19	2: 18.5 to <25	0	1	1	1	1	1: >=12 months	1: included in LTBI analysis	1: eligible for PPD	0	0	2: TST negative (<5mm)
female	1	1	1	0	0	0	1	1	0		3: eligible	1: yes, placed	1: eligible, ALT/AST <=2xULN, 0sx		75	0	1	29	24.3	2: 18.5 to <25	0	1	1	0	0	1: >=12 months	1: included in LTBI analysis	1: eligible for PPD	1	0	1: TST positive (>=5mm)
male	1	1	1	0	0	0	0	-7	0		3: eligible	1: yes, placed	1: eligible, ALT/AST <=2xULN, 0sx		75	0	1	37	26.6	3: 25 to <30	0	1	0	1	1	1: >=12 months	1: included in LTBI analysis	1: eligible for PPD	0	0	2: TST negative (<5mm)
male	1	1	1	0	0	0	0	-7	0		3: eligible	1: yes, placed	1: eligible, ALT/AST <=2xULN, 0sx		40	0	1	32	19.7	2: 18.5 to <25	0	1	0	0	1	1: >=12 months	1: included in LTBI analysis	1: eligible for PPD	1	0	1: TST positive (>=5mm)
male	1	1	1	0	0	0	1	1	0		3: eligible	1: yes, placed	1: eligible, ALT/AST <=2xULN, 0sx		20	1	1	35	19	2: 18.5 to <25	0	1	1	1	0	1: >=12 months	1: included in LTBI analysis	1: eligible for PPD	0	0	2: TST negative (<5mm)
female	1	1	1	0	0	0	0	-7	0		3: eligible	1: yes, placed	1: eligible, ALT/AST <=2xULN, 0sx		75	0	0	37			0	1	0	1	0	0: <12 months	1: included in LTBI analysis	1: eligible for PPD	1	0	1: TST positive (>=5mm)
female	1	1	1	0	0	0	1	1	0		3: eligible	1: yes, placed	1: eligible, ALT/AST <=2xULN, 0sx		75	0	1	34	22.5	2: 18.5 to <25	0	1	1	0	0	1: >=12 months	1: included in LTBI analysis	1: eligible for PPD	0	0	2: TST negative (<5mm)
female	1	1	1	0	0	0	1	1	0		3: eligible	1: yes, placed	1: eligible, ALT/AST <=2xULN, 0sx		75	0	1	30	25.6	3: 25 to <30	0	1	1	0	0	1: >=12 months	1: included in LTBI analysis	1: eligible for PPD	1	0	1: TST positive (>=5mm)
female	1	1	1	0	0	0	1	1	0	0	3: eligible	1: yes, placed	1: eligible, ALT/AST <=2xULN, 0sx		75	0	1	30	37	4: >=30	0	1	1	0	1	1: >=12 months	1: included in LTBI analysis	1: eligible for PPD	0	0	2: TST negative (<5mm)
male	1	1	1	0	0	0	1	1	0		3: eligible	1: yes, placed	1: eligible, ALT/AST <=2xULN, 0sx		75	0	1	34	21.7	2: 18.5 to <25	0	1	1	0	0	1: >=12 months	1: included in LTBI analysis	1: eligible for PPD	1	0	1: TST positive (>=5mm)
male	1	1	1	0	0	0	1	1	0	0	3: eligible	1: yes, placed	1: eligible, ALT/AST <=2xULN, 0sx		20	0	1	40	24.2	2: 18.5 to <25	0	1	1	1	1	1: >=12 months	1: included in LTBI analysis	1: eligible for PPD	0	0	2: TST negative (<5mm)
female	1	1	1	0	0	0	0	-7	0		3: eligible	1: yes, placed	1: eligible, ALT/AST <=2xULN, 0sx		75	0	0	34	31.6	4: >=30	0	1	0	0	1	1: >=12 months	1: included in LTBI analysis	1: eligible for PPD	0	0	2: TST negative (<5mm)
female	1	1	1	0	0	0	0	-7	0	0	3: eligible	1: yes, placed	1: eligible, ALT/AST <=2xULN, 0sx		75	0	1	28	27.7	3: 25 to <30	0	1	0	0	1	1: >=12 months	1: included in LTBI analysis	1: eligible for PPD	0	0	2: TST negative (<5mm)
male	1	1	1	0	0	0	1	1	0		3: eligible	1: yes, placed	1: eligible, ALT/AST <=2xULN, 0sx		310	0	1	28	22.9	2: 18.5 to <25	0	1	1	0	0	0: <12 months	1: included in LTBI analysis	1: eligible for PPD	0	0	2: TST negative (<5mm)
female	1	1	1	0	0	0	1	1	0	0	3: eligible	1: yes, placed	1: eligible, ALT/AST <=2xULN, 0sx		75	0	1	44	24.6	2: 18.5 to <25	0	1	1	1	1	0: <12 months	1: included in LTBI analysis	1: eligible for PPD	0	0	2: TST negative (<5mm)
female	1	1	1	0	0	0	0	-7	0	0	3: eligible	1: yes, placed	1: eligible, ALT/AST <=2xULN, 0sx		75	0	0	51	19.6	2: 18.5 to <25	0	1	0	1	1	1: >=12 months	1: included in LTBI analysis	1: eligible for PPD	0	0	2: TST negative (<5mm)
female	1	1	1	0	0	0	0	-7	0	0	3: eligible	1: yes, placed	1: eligible, ALT/AST <=2xULN, 0sx		75	0	0	26	18.3	1: <18.5	0	1	0	0	0	0: <12 months	1: included in LTBI analysis	1: eligible for PPD	0	0	2: TST negative (<5mm)
female	1	1	1	0	0	0	1	1	0	0	3: eligible	1: yes, placed	1: eligible, ALT/AST <=2xULN, 0sx		20	0	0	39			0	1	1	1	1	1: >=12 months	1: included in LTBI analysis	1: eligible for PPD	0	0	2: TST negative (<5mm)
female	1	1	1	0	0	0	1	1	0	0	3: eligible	1: yes, placed	1: eligible, ALT/AST <=2xULN, 0sx		75	0	1	44	32.5	4: >=30	0	1	1	1	1	1: >=12 months	1: included in LTBI analysis	1: eligible for PPD	1	0	1: TST positive (>=5mm)
female	1	1	1	0	0	0	0	-7	0	0	3: eligible	1: yes, placed	1: eligible, ALT/AST <=2xULN, 0sx		75	0	0	55	26.6	3: 25 to <30	0	1	0	1	1	1: >=12 months	1: included in LTBI analysis	1: eligible for PPD	0	0	2: TST negative (<5mm)
male	1	1	1	0	0	0	1	1	0	0	3: eligible	1: yes, placed	1: eligible, ALT/AST <=2xULN, 0sx		20	1	1	41	20.9	2: 18.5 to <25	0	1	1	1	1	1: >=12 months	1: included in LTBI analysis	1: eligible for PPD	0	0	2: TST negative (<5mm)
male	1	1	1	0	0	0	1	1	0	0	3: eligible	1: yes, placed	1: eligible, ALT/AST <=2xULN, 0sx		50	0	0	37	25.4	3: 25 to <30	0	1	1	1	1	1: >=12 months	1: included in LTBI analysis	1: eligible for PPD	0	0	2: TST negative (<5mm)
female	1	1	1	0	0	0	0	-7	0	0	3: eligible	1: yes, placed	1: eligible, ALT/AST <=2xULN, 0sx		75	0	0	35	22.4	2: 18.5 to <25	0	1	0	1	1	1: >=12 months	1: included in LTBI analysis	1: eligible for PPD	0	0	2: TST negative (<5mm)
female	1	1	1	0	0	0	0	-7	0	0	3: eligible	1: yes, placed	1: eligible, ALT/AST <=2xULN, 0sx		50	0	0	43	28.8	3: 25 to <30	0	1	0	1	0	1: >=12 months	1: included in LTBI analysis	1: eligible for PPD	1	0	1: TST positive (>=5mm)
female	1	1	1	0	0	0	1	1	0	0	3: eligible	1: yes, placed	1: eligible, ALT/AST <=2xULN, 0sx		1452	0	0	35	29.1	3: 25 to <30	1	1	1	1	0	0: <12 months	1: included in LTBI analysis	1: eligible for PPD	0	0	2: TST negative (<5mm)
male	1	1	1	0	0	0	1	1	0	0	3: eligible	1: yes, placed	1: eligible, ALT/AST <=2xULN, 0sx		20	0	1	30	21.7	2: 18.5 to <25	0	1	1	0	1	1: >=12 months	1: included in LTBI analysis	1: eligible for PPD	0	0	2: TST negative (<5mm)
female	1	1	1	0	0	0	1	1	0	0	3: eligible	1: yes, placed	1: eligible, ALT/AST <=2xULN, 0sx		75	1	0	49	20.2	2: 18.5 to <25	0	1	1	1	1	1: >=12 months	1: included in LTBI analysis	1: eligible for PPD	0	0	2: TST negative (<5mm)
female	1	1	1	0	0	0	0	-7	0	0	3: eligible	1: yes, placed	3: eligible, ALT/AST <=2xULN, cough	1	75	0	0	47	22.4	2: 18.5 to <25	0	1	0	1	0	1: >=12 months	1: included in LTBI analysis	1: eligible for PPD	0	0	2: TST negative (<5mm)
male	1	1	1	0	0	0	1	1	0	0	3: eligible	1: yes, placed	1: eligible, ALT/AST <=2xULN, 0sx		20	1	1	38	18.8	2: 18.5 to <25	0	1	1	1	1	1: >=12 months	1: included in LTBI analysis	1: eligible for PPD	0	0	2: TST negative (<5mm)
female	1	1	1	0	0	0	0	-7	0	0	3: eligible	1: yes, placed	1: eligible, ALT/AST <=2xULN, 0sx		75	0	0	28	24	2: 18.5 to <25	0	1	0	0	0	0: <12 months	1: included in LTBI analysis	1: eligible for PPD	0	0	2: TST negative (<5mm)
female	1	1	1	0	0	0	1	1	0	0	3: eligible	1: yes, placed	1: eligible, ALT/AST <=2xULN, 0sx		75	0	1	45	29.5	3: 25 to <30	0	1	1	1	0	1: >=12 months	1: included in LTBI analysis	1: eligible for PPD	0	0	2: TST negative (<5mm)
female	1	1	1	0	0	0	1	1	0	0	3: eligible	1: yes, placed	1: eligible, ALT/AST <=2xULN, 0sx		20	0	0	39	21.5	2: 18.5 to <25	0	1	1	1	1	1: >=12 months	1: included in LTBI analysis	1: eligible for PPD	0	0	2: TST negative (<5mm)
female	1	1	1	0	0	0	0	-7	0	0	3: eligible	1: yes, placed	1: eligible, ALT/AST <=2xULN, 0sx		75	0	1	31	21.3	2: 18.5 to <25	0	1	0	0	0	1: >=12 months	1: included in LTBI analysis	1: eligible for PPD	0	0	2: TST negative (<5mm)
female	1	1	1	0	0	0	1	1	0	0	3: eligible	1: yes, placed	1: eligible, ALT/AST <=2xULN, 0sx		75	0	1	30	29.6	3: 25 to <30	0	1	1	0	1	1: >=12 months	1: included in LTBI analysis	1: eligible for PPD	0	0	2: TST negative (<5mm)
male	1	1	1	0	0	0	1	1	0	0	3: eligible	1: yes, placed	1: eligible, ALT/AST <=2xULN, 0sx		20	1	1	48	21.1	2: 18.5 to <25	0	1	1	1	1	1: >=12 months	1: included in LTBI analysis	1: eligible for PPD	0	0	2: TST negative (<5mm)
male	1	1	1	0	0	0	1	1	0	0	3: eligible	1: yes, placed	1: eligible, ALT/AST <=2xULN, 0sx		75	0	1	43	27.1	3: 25 to <30	0	1	1	1	0	1: >=12 months	1: included in LTBI analysis	1: eligible for PPD	1	0	1: TST positive (>=5mm)
male	1	1	1	0	0	0	1	1	0	0	3: eligible	1: yes, placed	1: eligible, ALT/AST <=2xULN, 0sx		193	0	1	39	20.5	2: 18.5 to <25	0	1	1	1	0	1: >=12 months	1: included in LTBI analysis	1: eligible for PPD	1	0	1: TST positive (>=5mm)
female	1	1	1	0	0	0	1	1	0	0	3: eligible	1: yes, placed	1: eligible, ALT/AST <=2xULN, 0sx		825	0	1	49	21.1	2: 18.5 to <25	0	1	1	1	1	1: >=12 months	1: included in LTBI analysis	1: eligible for PPD	1	0	1: TST positive (>=5mm)
male	1	1	1	0	0	0	1	1	0	0	3: eligible	1: yes, placed	1: eligible, ALT/AST <=2xULN, 0sx		3080	0	1	35	21.5	2: 18.5 to <25	1	1	1	1	1	1: >=12 months	1: included in LTBI analysis	1: eligible for PPD	0	0	2: TST negative (<5mm)
female	1	1	1	0	0	0	1	1	0	0	3: eligible	1: yes, placed	1: eligible, ALT/AST <=2xULN, 0sx		75	0	1	25	17.1	1: <18.5	0	1	1	0	1	1: >=12 months	1: included in LTBI analysis	1: eligible for PPD	1	0	1: TST positive (>=5mm)
female	1	1	1	0	0	0	1	1	0	0	3: eligible	1: yes, placed	1: eligible, ALT/AST <=2xULN, 0sx		50	0	1	27	21.4	2: 18.5 to <25	0	1	1	0	0	1: >=12 months	1: included in LTBI analysis	1: eligible for PPD	0	0	2: TST negative (<5mm)
female	1	1	1	0	0	0	1	1	0	0	3: eligible	1: yes, placed	1: eligible, ALT/AST <=2xULN, 0sx		50	0	0	52	24.5	2: 18.5 to <25	0	1	1	1	0	1: >=12 months	1: included in LTBI analysis	1: eligible for PPD	1	0	1: TST positive (>=5mm)
female	1	1	1	0	0	0	1	1	0	0	3: eligible	1: yes, placed	1: eligible, ALT/AST <=2xULN, 0sx		75	0		27	28.6	3: 25 to <30	0	1	1	0	1	1: >=12 months	1: included in LTBI analysis	1: eligible for PPD	0	0	2: TST negative (<5mm)
female	1	1	1	0	0	0	1	1	0	0	3: eligible	1: yes, placed	1: eligible, ALT/AST <=2xULN, 0sx		878	1	0	48	28.3	3: 25 to <30	0	1	1	1	1	1: >=12 months	1: included in LTBI analysis	1: eligible for PPD	0	0	2: TST negative (<5mm)
male	1	1	1	0	0	0	1	1	0	0	3: eligible	1: yes, placed	1: eligible, ALT/AST <=2xULN, 0sx		75	0	1	35	16.3	1: <18.5	0	1	1	1	0	0: <12 months	1: included in LTBI analysis	1: eligible for PPD	1	0	1: TST positive (>=5mm)
male	1	1	1	0	0	0	1	1	0	0	3: eligible	1: yes, placed	1: eligible, ALT/AST <=2xULN, 0sx		50	0	1	45	23.9	2: 18.5 to <25	0	1	1	1	1	1: >=12 months	1: included in LTBI analysis	1: eligible for PPD	0	0	2: TST negative (<5mm)
female	1	1	1	0	0	0	0	-7	0	0	3: eligible	1: yes, placed	1: eligible, ALT/AST <=2xULN, 0sx		20	0	0	31	21.5	2: 18.5 to <25	0	1	0	0	1	1: >=12 months	1: included in LTBI analysis	1: eligible for PPD	0	0	2: TST negative (<5mm)
female	1	1	1	0	0	0	1	1	0	0	3: eligible	1: yes, placed	1: eligible, ALT/AST <=2xULN, 0sx		75	0	1	36	19.5	2: 18.5 to <25	0	1	1	1	1	1: >=12 months	1: included in LTBI analysis	1: eligible for PPD	0	0	2: TST negative (<5mm)
female	1	1	1	0	0	0	1	1	0	0	3: eligible	1: yes, placed	1: eligible, ALT/AST <=2xULN, 0sx		20	0	1	36	27.6	3: 25 to <30	0	1	1	1	1	1: >=12 months	1: included in LTBI analysis	1: eligible for PPD	0	0	2: TST negative (<5mm)
female	1	1	1	0	0	0	1	1	0	0	3: eligible	1: yes, placed	1: eligible, ALT/AST <=2xULN, 0sx		20	0	1	42			0	1	1	1	0	1: >=12 months	1: included in LTBI analysis	1: eligible for PPD	0	0	2: TST negative (<5mm)
female	1	1	1	0	0	0	0	-7	0	0	3: eligible	1: yes, placed	1: eligible, ALT/AST <=2xULN, 0sx		20	0	0	53	24.3	2: 18.5 to <25	0	1	0	1	0	1: >=12 months	1: included in LTBI analysis	1: eligible for PPD	1	0	1: TST positive (>=5mm)
female	1	1	1	0	0	0	1	1	0	0	3: eligible	1: yes, placed	1: eligible, ALT/AST <=2xULN, 0sx		50	0	1	48			0	1	1	1	1	1: >=12 months	1: included in LTBI analysis	1: eligible for PPD	0	0	2: TST negative (<5mm)
female	1	1	1	0	0	0	0	-7	0	0	3: eligible	1: yes, placed	1: eligible, ALT/AST <=2xULN, 0sx		40	0	1	52	21.2	2: 18.5 to <25	0	1	0	1	0	1: >=12 months	1: included in LTBI analysis	1: eligible for PPD	1	0	1: TST positive (>=5mm)
female	1	1	1	0	0	0	0	-7	0	0	3: eligible	1: yes, placed	1: eligible, ALT/AST <=2xULN, 0sx		75	0	0	29	31.6	4: >=30	0	1	0	0	1	1: >=12 months	1: included in LTBI analysis	1: eligible for PPD	0	0	2: TST negative (<5mm)
male	1	1	1	0	0	0	0	-7	0	0	3: eligible	1: yes, placed	1: eligible, ALT/AST <=2xULN, 0sx		20	0	0	31	28	3: 25 to <30	0	1	0	0	1	1: >=12 months	1: included in LTBI analysis	1: eligible for PPD	1	0	1: TST positive (>=5mm)
male	1	1	1	0	0	0	1	1	0	0	3: eligible	1: yes, placed	1: eligible, ALT/AST <=2xULN, 0sx		20	0	1	46	20	2: 18.5 to <25	0	1	1	1	1	1: >=12 months	1: included in LTBI analysis	1: eligible for PPD	0	0	2: TST negative (<5mm)
female	1	1	1	0	0	0	0	-7	0	0	3: eligible	1: yes, placed	1: eligible, ALT/AST <=2xULN, 0sx		94	0	1	33	23.1	2: 18.5 to <25	0	1	0	0	1	1: >=12 months	1: included in LTBI analysis	1: eligible for PPD	0	0	2: TST negative (<5mm)
female	1	1	1	0	0	0	0	-7	0	0	3: eligible	1: yes, placed	3: eligible, ALT/AST <=2xULN, cough	1	75	0	0	39	24.1	2: 18.5 to <25	0	1	0	1	1	1: >=12 months	1: included in LTBI analysis	1: eligible for PPD	0	0	2: TST negative (<5mm)
female	1	1	1	0	0	0	1	1	0	0	3: eligible	1: yes, placed	1: eligible, ALT/AST <=2xULN, 0sx		75	0	1	36	42	4: >=30	0	1	1	1	1	1: >=12 months	1: included in LTBI analysis	1: eligible for PPD	0	0	2: TST negative (<5mm)
female	1	1	1	0	0	0	0	-7	0	0	3: eligible	1: yes, placed	1: eligible, ALT/AST <=2xULN, 0sx		20	0	0	37	27.6	3: 25 to <30	0	1	0	1	0	1: >=12 months	1: included in LTBI analysis	1: eligible for PPD	0	0	2: TST negative (<5mm)
female	1	1	1	0	0	0	1	1	0	0	3: eligible	1: yes, placed	1: eligible, ALT/AST <=2xULN, 0sx		20	0	1	36	33	4: >=30	0	1	1	1	1	1: >=12 months	1: included in LTBI analysis	1: eligible for PPD	0	0	2: TST negative (<5mm)
female	1	1	1	0	0	0	1	1	0	0	3: eligible	1: yes, placed	1: eligible, ALT/AST <=2xULN, 0sx		75	0	0	32	29.5	3: 25 to <30	0	1	1	0	1	1: >=12 months	1: included in LTBI analysis	1: eligible for PPD	1	0	1: TST positive (>=5mm)
male	1	1	1	0	0	0	0	-7	0	0	3: eligible	1: yes, placed	1: eligible, ALT/AST <=2xULN, 0sx		50	1	0	39			0	1	0	1	1	1: >=12 months	1: included in LTBI analysis	1: eligible for PPD	0	0	2: TST negative (<5mm)
female	1	1	1	0	0	0	1	1	0	0	3: eligible	1: yes, placed	1: eligible, ALT/AST <=2xULN, 0sx		20	0	1	38	20.3	2: 18.5 to <25	0	1	1	1	0	1: >=12 months	1: included in LTBI analysis	1: eligible for PPD	0	0	2: TST negative (<5mm)
female	1	1	1	0	0	0	0	-7	0	0	3: eligible	1: yes, placed	1: eligible, ALT/AST <=2xULN, 0sx		20	0	0	47	27.5	3: 25 to <30	0	1	0	1	0	1: >=12 months	1: included in LTBI analysis	1: eligible for PPD	0	0	2: TST negative (<5mm)
female	1	1	1	0	0	0	1	1	0	0	3: eligible	1: yes, placed	3: eligible, ALT/AST <=2xULN, cough	1	75	0	1	29	28.2	3: 25 to <30	0	1	1	0	0	1: >=12 months	1: included in LTBI analysis	1: eligible for PPD	0	0	2: TST negative (<5mm)
female	1	1	1	0	0	0	1	1	0	0	3: eligible	1: yes, placed	1: eligible, ALT/AST <=2xULN, 0sx		20	0	0	28	26.7	3: 25 to <30	0	1	1	0	1	1: >=12 months	1: included in LTBI analysis	1: eligible for PPD	0	0	2: TST negative (<5mm)
female	1	1	1	0	0	0	0	-7	0	0	3: eligible	1: yes, placed	1: eligible, ALT/AST <=2xULN, 0sx		20	0	1	35	19.9	2: 18.5 to <25	0	1	0	1	1	1: >=12 months	1: included in LTBI analysis	1: eligible for PPD	0	0	2: TST negative (<5mm)
female	1	1	1	0	0	0	1	1	0	0	3: eligible	1: yes, placed	1: eligible, ALT/AST <=2xULN, 0sx		20	0	0	36	25.5	3: 25 to <30	0	1	1	1	0	1: >=12 months	1: included in LTBI analysis	1: eligible for PPD	0	0	2: TST negative (<5mm)
male	1	1	1	0	0	0	0	-7	0	0	3: eligible	1: yes, placed	1: eligible, ALT/AST <=2xULN, 0sx		20	0	0	37	23.7	2: 18.5 to <25	0	1	0	1	1	1: >=12 months	1: included in LTBI analysis	1: eligible for PPD	0	0	2: TST negative (<5mm)
male	1	1	1	0	0	0	1	1	0	0	3: eligible	1: yes, placed	1: eligible, ALT/AST <=2xULN, 0sx		20	0	1	60	27	3: 25 to <30	0	1	1	1	1	1: >=12 months	1: included in LTBI analysis	1: eligible for PPD	1	0	1: TST positive (>=5mm)
male	1	1	1	0	0	0	1	1	0	0	3: eligible	1: yes, placed	3: eligible, ALT/AST <=2xULN, cough	1	75	1	1	32	18.2	1: <18.5	0	1	1	0	0	1: >=12 months	1: included in LTBI analysis	1: eligible for PPD	1	0	1: TST positive (>=5mm)
female	1	1	1	0	0	0	1	1	0	0	3: eligible	1: yes, placed	1: eligible, ALT/AST <=2xULN, 0sx		75	0	1	38	23.2	2: 18.5 to <25	0	1	1	1	0	1: >=12 months	1: included in LTBI analysis	1: eligible for PPD	0	0	2: TST negative (<5mm)
female	1	1	1	0	0	0	1	1	0	0	3: eligible	1: yes, placed	1: eligible, ALT/AST <=2xULN, 0sx		20	0	0	41	20.8	2: 18.5 to <25	0	1	1	1	0	1: >=12 months	1: included in LTBI analysis	1: eligible for PPD	0	0	2: TST negative (<5mm)
female	1	1	1	0	0	0	0	-7	0	0	3: eligible	1: yes, placed	1: eligible, ALT/AST <=2xULN, 0sx		75	0	1	40	18.8	2: 18.5 to <25	0	1	0	1	1	1: >=12 months	1: included in LTBI analysis	1: eligible for PPD	1	0	1: TST positive (>=5mm)
female	1	1	1	0	0	0	0	-7	0	0	3: eligible	1: yes, placed	1: eligible, ALT/AST <=2xULN, 0sx		20	1	0	49	30.5	4: >=30	0	1	0	1	0	1: >=12 months	1: included in LTBI analysis	1: eligible for PPD	0	0	2: TST negative (<5mm)
female	1	1	1	0	0	0	0	-7	0	0	3: eligible	1: yes, placed	1: eligible, ALT/AST <=2xULN, 0sx		75	0	0	30	27.1	3: 25 to <30	0	1	0	0		1: >=12 months	1: included in LTBI analysis	1: eligible for PPD	1	0	1: TST positive (>=5mm)
female	1	1	1	0	0	0	0	-7	0	0	3: eligible	1: yes, placed	1: eligible, ALT/AST <=2xULN, 0sx		20	0	0	30	32.4	4: >=30	0	1	0	0	0	1: >=12 months	1: included in LTBI analysis	1: eligible for PPD	0	0	2: TST negative (<5mm)
female	1	1	1	0	0	0	0	-7	0	0	3: eligible	1: yes, placed	1: eligible, ALT/AST <=2xULN, 0sx		20	0	0	36	23.5	2: 18.5 to <25	0	1	0	1	0	1: >=12 months	1: included in LTBI analysis	1: eligible for PPD	0	0	2: TST negative (<5mm)
female	1	1	1	0	0	0	0	-7	0	0	3: eligible	1: yes, placed	1: eligible, ALT/AST <=2xULN, 0sx		75	0	0	33	27.3	3: 25 to <30	0	1	0	0	0	1: >=12 months	1: included in LTBI analysis	1: eligible for PPD	0	0	2: TST negative (<5mm)
male	1	1	1	0	0	0	1	1	0	0	3: eligible	1: yes, placed	1: eligible, ALT/AST <=2xULN, 0sx		20	0	1	36	22	2: 18.5 to <25	0	1	1	1	1	1: >=12 months	1: included in LTBI analysis	1: eligible for PPD	0	0	2: TST negative (<5mm)
female	1	1	1	0	0	0	0	-7	0	0	3: eligible	1: yes, placed	1: eligible, ALT/AST <=2xULN, 0sx		75	0	0	55	23	2: 18.5 to <25	0	1	0	1	0	1: >=12 months	1: included in LTBI analysis	1: eligible for PPD	0	0	2: TST negative (<5mm)
male	1	1	1	0	0	0	1	1	0	0	3: eligible	1: yes, placed	1: eligible, ALT/AST <=2xULN, 0sx		876	0	1	31	22	2: 18.5 to <25	0	1	1	0	1	1: >=12 months	1: included in LTBI analysis	1: eligible for PPD	0	0	2: TST negative (<5mm)
male	1	1	1	0	0	0	0	-7	0	0	3: eligible	1: yes, placed	1: eligible, ALT/AST <=2xULN, 0sx		75	0	0	41	19.1	2: 18.5 to <25	0	1	0	1	0	1: >=12 months	1: included in LTBI analysis	1: eligible for PPD	1	0	1: TST positive (>=5mm)
female	1	1	1	0	0	0	0	-7	0	0	3: eligible	1: yes, placed	1: eligible, ALT/AST <=2xULN, 0sx		75	0	0	35	34.9	4: >=30	0	1	0	1	0	1: >=12 months	1: included in LTBI analysis	1: eligible for PPD	1	0	1: TST positive (>=5mm)
male	1	1	1	0	0	0	0	-7	0	0	3: eligible	1: yes, placed	1: eligible, ALT/AST <=2xULN, 0sx		7280	0	1	46	18.1	1: <18.5	1	1	0	1	1	1: >=12 months	1: included in LTBI analysis	1: eligible for PPD	0	0	2: TST negative (<5mm)
female	1	1	1	0	0	0	1	1	0	0	3: eligible	1: yes, placed	1: eligible, ALT/AST <=2xULN, 0sx		75	0	0	34	29.2	3: 25 to <30	0	1	1	0	1	1: >=12 months	1: included in LTBI analysis	1: eligible for PPD	1	0	1: TST positive (>=5mm)
female	1	1	1	0	0	0	0	-7	0	0	3: eligible	1: yes, placed	1: eligible, ALT/AST <=2xULN, 0sx		75	0	0	35	20.6	2: 18.5 to <25	0	1	0	1	0	1: >=12 months	1: included in LTBI analysis	1: eligible for PPD	0	0	2: TST negative (<5mm)
female	1	1	1	0	0	0	1	1	0	0	3: eligible	1: yes, placed	1: eligible, ALT/AST <=2xULN, 0sx		50	0	1	42	23.6	2: 18.5 to <25	0	1	1	1	1	1: >=12 months	1: included in LTBI analysis	1: eligible for PPD	0	0	2: TST negative (<5mm)
female	1	1	1	0	0	0	1	1	0	0	3: eligible	1: yes, placed	1: eligible, ALT/AST <=2xULN, 0sx		20	0	1	27	23.9	2: 18.5 to <25	0	1	1	0	1	1: >=12 months	1: included in LTBI analysis	1: eligible for PPD	1	0	1: TST positive (>=5mm)
female	1	1	1	0	0	0	1	1	0	0	3: eligible	1: yes, placed	1: eligible, ALT/AST <=2xULN, 0sx		20	0	0	40	21.1	2: 18.5 to <25	0	1	1	1	1	1: >=12 months	1: included in LTBI analysis	1: eligible for PPD	1	0	1: TST positive (>=5mm)
female	1	1	1	0	0	0	0	-7	0		3: eligible	1: yes, placed	1: eligible, ALT/AST <=2xULN, 0sx		20			61	18.3	1: <18.5	0	1	0	1	0	1: >=12 months	1: included in LTBI analysis	1: eligible for PPD	0	0	2: TST negative (<5mm)
female	1	1	1	0	0	0	0	-7	0		3: eligible	1: yes, placed	1: eligible, ALT/AST <=2xULN, 0sx		75			58	21.2	2: 18.5 to <25	0	1	0	1	0	1: >=12 months	1: included in LTBI analysis	1: eligible for PPD	0	0	2: TST negative (<5mm)
female	1	1	1	0	0	0	1	1	0		3: eligible	1: yes, placed	1: eligible, ALT/AST <=2xULN, 0sx		75			38	32	4: >=30	0	1	1	1	0	1: >=12 months	1: included in LTBI analysis	1: eligible for PPD	0	0	2: TST negative (<5mm)
female	1	1	1	0	0	0	0	-7	0		3: eligible	1: yes, placed	1: eligible, ALT/AST <=2xULN, 0sx		9270			43	22.9	2: 18.5 to <25	1	1	0	1	1	0: <12 months	1: included in LTBI analysis	1: eligible for PPD	0	0	2: TST negative (<5mm)
female	1	1	1	0	0	0	0	-7	0	0	3: eligible	1: yes, placed	1: eligible, ALT/AST <=2xULN, 0sx		75			31	21	2: 18.5 to <25	0	1	0	0	0	1: >=12 months	1: included in LTBI analysis	1: eligible for PPD	0	0	2: TST negative (<5mm)
female	1	1	1	0	0	0	0	-7	0	0	3: eligible	1: yes, placed	1: eligible, ALT/AST <=2xULN, 0sx		20			43	22.5	2: 18.5 to <25	0	1	0	1	0	1: >=12 months	1: included in LTBI analysis	1: eligible for PPD	0	0	2: TST negative (<5mm)
